# Supplementary material for: Chemical priming of hypoxia responses via PLANT CYSTEINE OXIDASE inhibition improves flooding tolerance
Source: Plant Physiol. 2026 Jul 14;201(3):kiag505. doi: 10.1093/plphys/kiag505 (PMC13418359; doi:10.1093/plphys/kiag505)
Supplement: kiag505_Supplementary_Data [file kiag505_supplementary_data.zip]

Archive with 6 entries (6 files):
- Movie S1.avi
- Supplemental_Figures.pdf
- Table S1.xlsx
- Table S2.xlsx
- Table S3.xlsx
- Table S4.xlsx
