# Supplementary material for: Chemical priming of hypoxia responses via PLANT CYSTEINE OXIDASE inhibition improves flooding tolerance
Source: Plant Physiol. 2026 Jul 14;201(3):kiag505. doi: 10.1093/plphys/kiag505 (PMC13418359; doi:10.1093/plphys/kiag505)
Supplement: kiag505_Supplementary_Data [file kiag505_supplementary_data.zip › Table S1.xlsx]

## Sheet: Library Detailed Information
Table S1. List of bioactive molecules used for the high-throughput chemical genetic screen.
Inhibitors, Agonists, Screening Libraries www.MedChemExpress.com
MCE USA		Tel: 609-228-6898 Fax: 609-228-5909 E-mail: sales@MedChemExpress.com
		Address: 1 Deer Park Dr, Suite Q, Monmouth Junction, NJ 08852, USA
RackCode	Plate Location	VialCode	Cat. No.	Product Name	Synonyms	CAS No.	M.Wt	Target	Saltdata	Information	Formula	Smiles	Solubility	Solvent	Batch No.	Quantity	URL	Pathway	Research Area	Clinical Information
HYCPK11029	A2	N/A	HY-34204	2'-Hydroxy-4'-methylacetophenone		6921-64-8	150.17	Others	Free Base	2'-Hydroxy-4'-methylacetophenone, a phenolic compound isolated from Angelicae koreana roots possesses acaricidal property[1]. It could be used in the preparation of 4’-methyl-2’-[(p-tolylsulfonyl) oxy] acetophenone[2].	C9H10O2	CC(C1=CC=C(C)C=C1O)=O	10 mM in DMSO	DMSO Solution	61106	10mM * 50uL	https://www.medchemexpress.com/2_acute_-Hydroxy-4_acute_-methylacetophenone.html	Others	Others	No Development Reported
HYCPK11029	A3	N/A	HY-N2334A	Glycochenodeoxycholic acid (sodium salt)	Chenodeoxycholylglycine (sodium salt);Sodium glycochenodeoxycholate	16564-43-5	471.61	Apoptosis; Endogenous Metabolite	Sodium	Glycochenodeoxycholic acid sodium salt (Chenodeoxycholylglycine sodium salt) is a bile acid formed in the liver from chenodeoxycholate and glycine. It acts as a detergent to solubilize fats for absorption and is itself absorbed. Glycochenodeoxycholic acid sodium salt (Chenodeoxycholylglycine sodium salt) induces hepatocyte apoptosis[1][2].	C26H42NNaO5	C[C@@]12[C@](CC[C@]2([H])[C@H](C)CCC(NCC(O[Na])=O)=O)([H])[C@@]3([H])[C@]([C@@]4([C@](C[C@H](O)CC4)([H])C[C@H]3O)C)([H])CC1	DMSO : 250 mg/mL (530.10 mM; Need ultrasonic); H2O : ≥ 100 mg/mL (212.04 mM)	DMSO Solution	60112	10mM * 50uL	https://www.medchemexpress.com/glycochenodeoxycholic-acid-sodium-salt.html	Apoptosis; Metabolic Enzyme/Protease	Cancer	No Development Reported
HYCPK11029	A4	N/A	HY-107799	Castor oil		8001-79-4	89.91	Others		Castor oil is a natural triglyceride and a solvent. Castor oil has a laxative effect and induces labor in pregnant females. Castor oil can be used as a solvent, co-solvent, stabilizing agent and polyol for the formation of polymer-nanoparticle composites[1][2].	N/A	[Castor oil]	Ethanol : 4.55 mg/mL (50.61 mM; Need ultrasonic)	DMSO Solution	37323	10mM * 50uL	https://www.medchemexpress.com/Castor_oil.html	Others	Others	Launched
HYCPK11029	A5	N/A	HY-B0469	Medroxyprogesterone acetate	Medroxyprogesterone 17-acetate;MPA	71-58-9	386.52	Androgen Receptor; Endogenous Metabolite; Glucocorticoid Receptor; Progesterone Receptor	Free Base	Medroxyprogesterone acetate is a widely used synthetic steroid by its interaction with progesterone, androgen and glucocorticoid receptors[1]。	C24H34O4	CC(O[C@@]([C@]12C)(CC[C@@]1([H])[C@@](C[C@H](C)C3=CC4=O)([H])[C@]([C@]3(CC4)C)([H])CC2)C(C)=O)=O	DMSO : 10 mg/mL (25.87 mM; Need ultrasonic); H2O : < 0.1 mg/mL (insoluble)	DMSO Solution	23242	10mM * 50uL	https://www.medchemexpress.com/Medroxyprogesterone-acetate.html	GPCR/G Protein; Metabolic Enzyme/Protease; Others	Endocrinology; Cancer	Launched
HYCPK11029	A6	N/A	HY-W014102	L-Alanyl-L-glutamine		39537-23-0	217.22	Endogenous Metabolite	Free Acid	L-Alanyl-L-glutamine, a glutamine dipeptide, is benefit for the antioxidant system, attenuating inflammation, and may modulate the heat shock protein (HSP) response in catabolic situations[1].	C8H15N3O4	O=C(N)CC[C@@H](C(O)=O)NC([C@H](C)N)=O	DMSO : < 1 mg/mL (insoluble or slightly soluble); H2O : 100 mg/mL (460.36 mM; Need ultrasonic)	DMSO Solution	51755	10mM * 50uL	https://www.medchemexpress.com/l-alanyl-l-glutamine.html	Metabolic Enzyme/Protease	Metabolic Disease; Inflammation/Immunology	No Development Reported
HYCPK11029	A7	N/A	HY-19657	Oxypurinol	Oxipurinol	2465-59-0	152.11	Endogenous Metabolite; Xanthine Oxidase	Free Base	Oxipurinol (Oxipurinol), the major active metabolite of Allopurinol, is an inhibitor of xanthine oxidase. Oxipurinol can be used to regulate blood urate levels and treat gout[1].	C5H4N4O2	O=C1C2=C(NN=C2)NC(N1)=O	DMSO : 12.5 mg/mL (82.18 mM; Need ultrasonic)	DMSO Solution	45297	10mM * 50uL	https://www.medchemexpress.com/1,2-dihydropyrazolo-3,4-d-pyrimidine-4,6-dione.html	Metabolic Enzyme/Protease	Metabolic Disease; Inflammation/Immunology	Phase 3
HYCPK11029	A8	N/A	HY-N0215	L-Phenylalanine	(S)-2-Amino-3-phenylpropionic acid	63-91-2	165.19	Calcium Channel; Endogenous Metabolite; iGluR	Free Acid	L-Phenylalanine ((S)-2-Amino-3-phenylpropionic acid) is an essential amino acid isolated from Escherichia coli. L-Phenylalanine is a α2δ subunit of voltage-dependent Ca+ channels antagonist with a Ki of 980 nM. L-phenylalanine is a competitive antagonist for the glycine- and glutamate-binding sites of N-methyl-D-aspartate receptors (NMDARs) (KB of 573 μM ) and non-NMDARs, respectively. L-Phenylal…	C9H11NO2	N[C@@H](CC1=CC=CC=C1)C(O)=O	H2O : 6.67 mg/mL (40.38 mM; Need ultrasonic)	DMSO Solution	16033	10mM * 50uL	https://www.medchemexpress.com/L-Phenylalanine.html	Membrane Transporter/Ion Channel; Metabolic Enzyme/Protease; Neuronal Signaling	Metabolic Disease	Launched
HYCPK11029	A9	N/A	HY-B0382	Fosinopril (sodium)	SQ28555	88889-14-9	585.64	Angiotensin-converting Enzyme (ACE)	Sodium	Fosinopril Sodium is the ester prodrug of an angiotensin-converting enzyme (ACE) inhibitor, used for the treatment of hypertension and some types of chronic heart failure. Target: ACE Fosinopril is a phosphinic acid-containing ester prodrug that belongs to the angiotensin-converting enzyme (ACE) inhibitor class of medications. It is rapidly hydrolyzed to fosinoprilat, its principle active metabol…	C30H45NNaO7P	O=C(O[Na])[C@H]1N(C(C[P@@](CCCCC2=CC=CC=C2)(O[C@H](OC(CC)=O)C(C)C)=O)=O)C[C@H](C3CCCCC3)C1	H2O : 33.33 mg/mL (56.91 mM; Need ultrasonic); DMSO : 1 mg/mL (1.71 mM; Need ultrasonic)	DMSO Solution	13287	10mM * 50uL	https://www.medchemexpress.com/Fosinopril-sodium.html	Metabolic Enzyme/Protease	Cardiovascular Disease	Launched
HYCPK11029	A10	N/A	HY-113306	1-Methyladenine		5142-22-3	149.15	Endogenous Metabolite	Free Base	1-Methyladenine is a product of alkylation damage in DNA which can be repaired by damage reversal by oxidative demethylation.	C6H7N5	NC1=C2N=CN=C2N=CN1C	H2O : 5.2 mg/mL (34.86 mM; ultrasonic and warming and heat to 80°C); DMSO : 5 mg/mL (33.52 mM; Need ultrasonic)	DMSO Solution	67529	10mM * 50uL	https://www.medchemexpress.com/1-Methyladenine.html	Metabolic Enzyme/Protease	Others	No Development Reported
HYCPK11029	A11	N/A	HY-N0771	L-Isoleucine		73-32-5	131.17	Endogenous Metabolite	Free Acid	L-isoleucine is a nonpolar hydrophobic amino acid[1]. L-Isoleucine is an essential amino acid.	C6H13NO2	N[C@@H]([C@@H](C)CC)C(O)=O	H2O : 25 mg/mL (190.59 mM; Need ultrasonic)	DMSO Solution	61729	10mM * 50uL	https://www.medchemexpress.com/L-Isoleucine.html	Metabolic Enzyme/Protease	Others	Launched
HYCPK11029	B2	N/A	HY-N0645	Dicoumarol	Dicumarol	66-76-2	336.29	PDHK	Free Base	Dicoumarol is an inhibitor of both NAD(P)H:quinone oxidoreductase 1 (NQO1) and PDK1 with IC50s of 0.37 and 19.42 μM, respectively.	C19H12O6	O=C1C(CC2=C(O)C3=CC=CC=C3OC2=O)=C(O)C4=CC=CC=C4O1	DMSO : 50 mg/mL (148.68 mM; Need ultrasonic); H2O : < 0.1 mg/mL (insoluble)	DMSO Solution	26918	10mM * 50uL	https://www.medchemexpress.com/Dicoumarol.html	Metabolic Enzyme/Protease	Cancer	Launched
HYCPK11029	B3	N/A	HY-B1358	Lincomycin (hydrochloride monohydrate)		7179-49-9	461.01	Antibiotic; Bacterial	Hydrochloride	Lincomycin hydrochloride monohydrate is a narrow-spectrum antibiotic, has similar effects to erythromycin, which has a good effect on gram-positive coccus, mainly used to inhibit the synthesis of bacterial cell protein[1][2].	C18H37ClN2O7S	C[C@@H](O)[C@](NC([C@H]1N(C)C[C@H](CCC)C1)=O)([H])[C@@]2([H])O[C@H](SC)[C@H](O)[C@@H](O)[C@H]2O.Cl.O	DMSO : ≥ 100 mg/mL (216.92 mM); H2O : 50 mg/mL (108.46 mM; Need ultrasonic)	DMSO Solution	17652	10mM * 50uL	https://www.medchemexpress.com/Lincomycin-hydrochloride-hydrate.html	Anti-infection	Infection	Launched
HYCPK11029	B4	N/A	HY-W016443	L-m-Tyrosine		587-33-7	181.19	Others	Free Acid	L-m-Tyrosine is an unnatural amino acid, that has potential in the research of Parkinsons disease, Alzheimers disease, and arthritis[1].	C9H11NO3	N[C@H](C(O)=O)CC1=CC(O)=CC=C1	10 mM in DMSO	DMSO Solution	63569	10mM * 50uL	https://www.medchemexpress.com/l-m-tyrosine.html	Others	Inflammation/Immunology; Neurological Disease	No Development Reported
HYCPK11029	B5	N/A	HY-113286	4-Guanidinobutanoic acid		463-00-3	145.16	Endogenous Metabolite	Free Acid	4-Guanidinobutanoic acid is a normal metabolite present in low concentrations.	C5H11N3O2	O=C(O)CCCNC(N)=N	H2O : 25 mg/mL (172.22 mM; Need ultrasonic)	DMSO Solution	45081	10mM * 50uL	https://www.medchemexpress.com/4-Guanidinobutanoic_acid.html	Metabolic Enzyme/Protease	Others	No Development Reported
HYCPK11029	B6	N/A	HY-W009390	DL-Homocystine		870-93-9	268.35	Endogenous Metabolite	Free Acid	DL-Homocystine is the double-bonded form of homocysteine and homocysteine is recognized as an important substance in the pathogenesis and pathophysiology of schizophrenia.	C8H16N2O4S2	N[C@H](C(O)=O)CCSSCC[C@H](N)C(O)=O.N[C@@H](C(O)=O)CCSSCC[C@@H](N)C(O)=O	H2O : 10 mg/mL (37.26 mM; ultrasonic and adjust pH to 11 with NaOH); H2O : < 0.1 mg/mL (insoluble); DMSO : < 1 mg/mL (insoluble or slightly soluble)	DMSO Solution	38965	10mM * 50uL	https://www.medchemexpress.com/DL-Homocystine.html	Metabolic Enzyme/Protease	Metabolic Disease	No Development Reported
HYCPK11029	B7	N/A	HY-D0887	Disodium 5'-inosinate	IMP (disodium salt);Disodium inosinate	4691-65-0	392.17	Others		Disodium 5'-inosinate, obtained from bacterial fermentation of sugars, is as a food additive and often found in a variety of other snacks.	C10H11N4Na2O8P	O=P(OC[C@@H]1[C@H]([C@H]([C@H](N2C=NC3=C(N=CN=C32)O)O1)O)O)(O[Na])O[Na]	DMSO : < 1 mg/mL (insoluble or slightly soluble); H2O : 120 mg/mL (305.99 mM; Need ultrasonic)	DMSO Solution	46032	10mM * 50uL	https://www.medchemexpress.com/disodium-5-inosinate.html	Others	Metabolic Disease	No Development Reported
HYCPK11029	B8	N/A	HY-106353	Smilagenin		126-18-1	416.64	Endogenous Metabolite; mAChR	Free Base	Smilagenin (SMI) is a lipid-soluble small-molecule steroidal sapogenin from Rhizoma anemarrhenae and Radix asparagi widely used in traditional Chinese medicine for treating chronic neurodegeneration diseases[1]. Smilagenin (SMI) improves memory of aged rats by increasing the muscarinic receptor subtype 1 (M1)-receptor density[2]. Smilagenin (SMI) attenuates Aβ(25-35)-induced neurodegenerationvia …	C27H44O3	C[C@@H]1[C@@]2(CC[C@@H](C)CO2)O[C@]3([H])[C@@]1([H])[C@@]4([C@@]([C@@]5([H])[C@]([C@@]6([C@](C[C@@H](O)CC6)([H])CC5)C)([H])CC4)([H])C3)C	DMSO : < 1 mg/mL (insoluble or slightly soluble); Ethanol : ≥ 10 mg/mL (24.00 mM)	DMSO Solution	44283	10mM * 50uL	https://www.medchemexpress.com/smilagenin.html	GPCR/G Protein; Metabolic Enzyme/Protease; Neuronal Signaling	Neurological Disease	No Development Reported
HYCPK11029	B9	N/A	HY-N0814	Phytic acid	Inositol hexaphosphate;myo-Inositol, hexakis(dihydrogen phosphate)	83-86-3	660.04	Endogenous Metabolite; Xanthine Oxidase	Free Acid	Phytic acid is a phosphorus storage compound of seeds and cereal grains. Phytic acid is known as a food inhibitor, which has a strong ability to chelate multivalent metal ions, specially zinc, calcium, iron and as with protein residue. Phytic acid inhibits the enzymatic superoxide source xanthine oxidase (XO), and has antioxidative, neuroprotective, anti-inflammatory effects[1][2][3][4].	C6H18O24P6	O=P(O)(O)O[C@H]([C@H]([C@H](OP(O)(O)=O)[C@H]1OP(O)(O)=O)OP(O)(O)=O)[C@H]([C@H]1OP(O)(O)=O)OP(O)(O)=O	H2O : 100 mg/mL (151.51 mM; Need ultrasonic); DMSO : 100 mg/mL (151.51 mM; Need ultrasonic)	DMSO Solution	24007	10mM * 50uL	https://www.medchemexpress.com/Phytic_acid.html	Metabolic Enzyme/Protease	Inflammation/Immunology; Neurological Disease	Launched
HYCPK11029	B10	N/A	HY-A0019	Paliperidone	9-Hydroxyrisperidone	144598-75-4	426.48	5-HT Receptor; Adrenergic Receptor; Dopamine Receptor	Free Base	Paliperidone (9-Hydroxyrisperidone), the major active metabolite of Risperidone, is a dopamine D2 antagonist and 5-HT2A antagonist. Paliperidone is also active as an antagonist at α1 and α2 adrenergic receptors and H1-histaminergic receptors. Paliperidone, a antipsychotic agent, shows efficacy against schizophrenia[1].	C23H27FN4O3	CC1=C(C(N2CCCC(C2=N1)O)=O)CCN3CCC(CC3)C4=NOC5=C4C=CC(F)=C5	DMSO : 5 mg/mL (11.72 mM; Need ultrasonic)	DMSO Solution	61155	10mM * 50uL	https://www.medchemexpress.com/Paliperidone.html	GPCR/G Protein; Neuronal Signaling	Neurological Disease	Launched
HYCPK11029	B11	N/A	HY-B1122	L-Cycloserine	(S)-Cycloserine; (S)-4-Amino-3-isoxazolidone	339-72-0	102.09	GABA Receptor; HIV	Free Base	L-Cycloserine ((S)-4-Amino-3-isoxazolidone) irreversibly inhibits GABA pyridoxal 5′-phosphate-dependent aminitransferase in E. coli, as well in the brains of various animals in a time-dependent manner, results in increased levels of gamma-aminobutyric acid (GABA), which is an inhibitory neurotransmitter in vivo.	C3H6N2O2	O=C1NOC[C@@H]1N	H2O : 1 mg/mL (9.80 mM; Need ultrasonic); DMSO : 6.67 mg/mL (65.33 mM; ultrasonic and adjust pH to 5 with HCl)	DMSO Solution	17630	10mM * 50uL	https://www.medchemexpress.com/L-Cycloserine.html	Anti-infection; Membrane Transporter/Ion Channel; Neuronal Signaling	Neurological Disease; Cancer	Launched
HYCPK11029	C2	N/A	HY-17566	Capreomycin (sulfate)		1405-37-4	750.78	Antibiotic; Bacterial	Sulfate	Capreomycin sulfate is a peptide antibiotic, commonly grouped with the aminoglycosides, which is given in combination with other antibiotics for MDR-tuberculosis. IC50 value: Target: The drug should not be given with streptomycin or other drugs that may damage the auditory vestibular nerve. Patients on this drug will often require audiology tests. It is a cyclic peptide.Capreomycin is administere…	C25H46N14O11S	O=C(CC(N)CCCN)NCC(C(N/C(C(NC(C1NC(NCC1)=N)C2=O)=O)=C/NC(N)=O)=O)NC(C(NC(C(CN2)N)=O)C)=O.O=S(O)(O)=O	H2O : ≥ 37 mg/mL (49.28 mM)	DMSO Solution	16714	10mM * 50uL	https://www.medchemexpress.com/Capreomycin-sulfate.html	Anti-infection	Infection	Launched
HYCPK11029	C3	N/A	HY-10581A	Gatifloxacin (hydrochloride)	AM-1155 (hydrochloride);BMS-206584 (hydrochloride);PD135432 (hydrochloride)	121577-32-0	411.86	Antibiotic; Bacterial; Topoisomerase	Hydrochloride	Gatifloxacin hydrochloride (AM-1155; BMS-206584; PD135432) is a potent fluoroquinolone antibiotic with broad-spectrum antibacterial activity. Gatifloxacin hydrochloride inhibits bacterial type II topoisomerases (IC50=13.8 μg/ml for S. aureus topoisomerase IV) and E. coli DNA gyrase (IC50 = 0.109 μg/ml)[1]. Gatifloxacin hydrochloride can be used to treat bacterial conjunctivitis?in vivo.	C19H23ClFN3O4	CC1NCCN(C2=C(F)C=C3C(N(C4CC4)C=C(C(O)=O)C3=O)=C2OC)C1.Cl	DMSO : 5 mg/mL (12.14 mM; Need ultrasonic); H2O : 10 mg/mL (24.28 mM; Need ultrasonic)	DMSO Solution	58765	10mM * 50uL	https://www.medchemexpress.com/gatifloxacin-hydrochloride.html	Anti-infection; Cell Cycle/DNA Damage	Infection	Launched
HYCPK11029	C4	N/A	HY-N0704	Agrimol B		55576-66-4	682.75	PPAR; Sirtuin	Free Base	Agrimol B is a polyphenol derived from Agrimonia pilosa Ledeb, suppresses adipogenesis via inducing SIRT1 translocation and expression, and reducing PPARγ expression[1].	C37H46O12	CC[C@H](C)C(C1=C(O)C(CC2=C(O)C(C(CCC)=O)=C(OC)C(C)=C2O)=C(O)C(CC3=C(O)C(C(CCC)=O)=C(OC)C(C)=C3O)=C1O)=O	DMSO : 8.33 mg/mL (12.20 mM; Need ultrasonic)	DMSO Solution	65680	10mM * 50uL	https://www.medchemexpress.com/agrimol-b.html	Cell Cycle/DNA Damage; Epigenetics	Metabolic Disease	No Development Reported
HYCPK11029	C5	N/A	HY-N0740	Jatrorrhizine (chloride)		6681-15-8	373.83	Others	Chloride	Jatrorrhizine chloride is an alkaloid isolated from Coptis chinensis Franch with neuroprotective, antimicrobial, and antioxidant activities. Jatrorrhizine chloride is a potent and orally active inhibitor of?AChE?(IC50=872 nM) over >115-fold selectivity for BuChE[1]. Jatrorrhizine chloride is a uptake-2 transporter inhibitor and can be used as an antidepressant agent?in vivo[2].	C20H20ClNO4	COC1=C(OC)C2=C[N+]3=C(C4=CC(OC)=C(O)C=C4CC3)C=C2C=C1.[Cl-]	DMSO : 5 mg/mL (13.38 mM; Need ultrasonic)	DMSO Solution	57045	10mM * 50uL	https://www.medchemexpress.com/jatrorrhizine-chloride.html	Others	Neurological Disease	No Development Reported
HYCPK11029	C6	N/A	HY-W010041	Scyllo-Inositol		488-59-5	180.16	Amyloid-β; Endogenous Metabolite	Free Base	Scyllo-Inositol, an amyloid inhibitor, potentialy inhibits α-synuclein aggregation. Scyllo-Inositol stabilizes a non-fibrillar non-toxic form of amyloid-β peptide (Aβ42) in vitro, reverses cognitive deficits, and reduces synaptic toxicity and loweres amyloid plaques in an Alzheimer's disease mouse model[1].	C6H12O6	O[C@H]1[C@@H]([C@H]([C@@H]([C@H]([C@@H]1O)O)O)O)O	H2O : 5 mg/mL (27.75 mM; Need ultrasonic)	DMSO Solution	45067	10mM * 50uL	https://www.medchemexpress.com/scyllo-inositol.html	Metabolic Enzyme/Protease; Neuronal Signaling	Neurological Disease	No Development Reported
HYCPK11029	C7	N/A	HY-B0147A	Pefloxacin (mesylate)	Pefloxacinium mesylate	70458-95-6	429.46	Antibiotic; Bacterial	Mesylate	Pefloxacin mesylate is a an antibacterial agent and prevents bacterial DNA replication by inhibiting DNA gyrase (topoisomerse) Target: DNA gyrase Pefloxacin is a synthetic chemotherapeutic agent used to treat severe and life-threatening bacterial infections. Pefloxacin is commonly referred to as afluoroquinolone (or quinolone) drug and is a member of the fluoroquinolone class of antibacterials. I…	C18H24FN3O6S	O=C(C1=CN(CC)C2=C(C=C(F)C(N3CCN(C)CC3)=C2)C1=O)O.CS(=O)(O)=O	DMSO : 12.5 mg/mL (29.11 mM; Need ultrasonic); H2O : ≥ 100 mg/mL (232.85 mM)	DMSO Solution	16541	10mM * 50uL	https://www.medchemexpress.com/pefloxacin-mesylate.html	Anti-infection	Infection	Launched
HYCPK11029	C8	N/A	HY-B1654A	Flavin Adenine Dinucleotide Disodium	FAD-Na2;FAD sodium salt	84366-81-4	829.51	Endogenous Metabolite	Sodium	Flavin Adenine Dinucleotide Disodium is a redox cofactor, more specifically a prosthetic group of a protein, involved in several important enzymatic reactions in metabolism.	C27H31N9Na2O15P2	CC1=CC(N=C2C(N3)=O)=C(C=C1C)N(C[C@@H]([C@@H]([C@@H](COP(OP(OC[C@H]4O[C@@H](N5C=NC6=C(N=CN=C56)N)[C@@H]([C@@H]4O)O)(O[Na])=O)(O[Na])=O)O)O)O)C2=NC3=O	H2O : 125 mg/mL (150.69 mM; Need ultrasonic); DMSO : 5 mg/mL (6.03 mM; ultrasonic and warming and heat to 60°C)	DMSO Solution	37790	10mM * 50uL	https://www.medchemexpress.com/Flavin_Adenine_Dinucleotide_Disodium.html	Metabolic Enzyme/Protease	Cardiovascular Disease	Launched
HYCPK11029	C9	N/A	HY-B0958	Mupirocin	BRL-4910A;Pseudomonic acid	12650-69-0	500.62	Antibiotic; Bacterial	Free Acid	Mupirocin (BRL-4910A) is an orally active antibiotic isolated from Pseudomonas fluorescens. Mupirocin (BRL-4910A) apparently exerts its antimicrobial activity by reversibly inhibiting isoleucyl-transfer RNA, thereby inhibiting bacterial protein and RNA synthesis[1][2].	C26H44O9	O[C@@H]1[C@@](CO[C@@H](C/C(C)=C/C(OCCCCCCCCC(O)=O)=O)[C@@H]1O)([H])C[C@H]2[C@@]([C@@H](C)[C@@H](O)C)([H])O2	DMSO : ≥ 100 mg/mL (199.75 mM)	DMSO Solution	16547	10mM * 50uL	https://www.medchemexpress.com/Mupirocin.html	Anti-infection	Infection	Launched
HYCPK11029	C10	N/A	HY-41700	D-Alanine	(R)-Alanine;Ba 2776;D-α-Alanine	338-69-2	89.09	Endogenous Metabolite		D-Alanine is a weak GlyR (inhibitory glycine receptor) and PMBA agonist, with an EC50 of 9 mM for GlyR.	C3H7NO2	N[C@@H](C(O)=O)C	DMSO : < 1 mg/mL (insoluble or slightly soluble)	DMSO Solution	44010	10mM * 50uL	https://www.medchemexpress.com/D-Alanine.html	Metabolic Enzyme/Protease	Others	No Development Reported
HYCPK11029	C11	N/A	HY-N0196	Baicalein	5,6,7-Trihydroxyflavone	491-67-8	270.24	Ferroptosis; Influenza Virus; Xanthine Oxidase	Free Base	Baicalein (5,6,7-Trihydroxyflavone) is a xanthine oxidase inhibitor with an IC50 value of 3.12 mM.	C15H10O5	O=C1C=C(C2=CC=CC=C2)OC3=CC(O)=C(O)C(O)=C13	DMSO : ≥ 100 mg/mL (370.04 mM)	DMSO Solution	24282	10mM * 50uL	https://www.medchemexpress.com/Baicalein.html	Anti-infection; Apoptosis; Metabolic Enzyme/Protease	Cancer	Launched
HYCPK11029	D2	N/A	HY-B0215	Acetylcysteine	N-Acetylcysteine;N-Acetyl-L-cysteine;NAC	616-91-1	163.19	Apoptosis; Endogenous Metabolite; Ferroptosis; Influenza Virus; Reactive Oxygen Species	Free Acid	Acetylcysteine (N-Acetylcysteine) is a mucolytic agent which reduces the thickness of the mucus. Acetylcysteine is a ROS inhibitor[1]. Acetylcysteine is a cysteine precursor, prevents hemin-induced ferroptosis by neutralizing toxic lipids generated by arachidonate-dependent activity of 5-lipoxygenases[5]. Acetylcysteine induces cell apoptosis[2][3]. Acetylcysteine also has anti-influenza virus ac…	C5H9NO3S	SC[C@@H](C(O)=O)NC(C)=O	H2O : 50 mg/mL (306.39 mM; Need ultrasonic); DMSO : ≥ 130 mg/mL (796.62 mM)	DMSO Solution	16340	10mM * 50uL	https://www.medchemexpress.com/Acetylcysteine.html	Anti-infection; Apoptosis; Immunology/Inflammation; Metabolic Enzyme/Protease; NF-κB	Infection; Neurological Disease	Launched
HYCPK11029	D3	N/A	HY-B0275	Oxytetracycline		79-57-2	460.43	Antibiotic; Bacterial; Endogenous Metabolite; HSV	Free Base	Oxytetracycline is an antibiotic belonging to the tetracycline class. Oxytetracycline potent inhibits Gram-negative and Gram-positive bacteria. Oxytetracycline is a protein synthesis inhibitor and prevents the binding from aminoacil-tRNA to the complex m-ribosomal RNA. Oxytetracycline also possesses anti-HSV-1 activity[1][2][3].	C22H24N2O9	O=C(C(C1=O)=C(O)[C@@H](N(C)C)[C@]2([H])[C@@H](O)[C@]3([H])[C@](C)(O)C4=C(C(C3=C(O)[C@@]21O)=O)C(O)=CC=C4)N	DMSO : ≥ 50 mg/mL (108.59 mM); H2O : < 0.1 mg/mL (insoluble)	DMSO Solution	16364	10mM * 50uL	https://www.medchemexpress.com/Oxytetracycline.html	Anti-infection; Metabolic Enzyme/Protease	Infection	Launched
HYCPK11029	D4	N/A	HY-B0267A	Oxybutynin (chloride)		1508-65-2	393.95	mAChR; Potassium Channel	Hydrochloride	Oxybutynin chloride is an anticholinergic agent, which inhibits vascular Kv channels in a concentration-dependent manner, with an IC50 of 11.51 μM[1].	C22H32ClNO3	O=C(C(O)(C1=CC=CC=C1)C2CCCCC2)OCC#CCN(CC)CC.[H]Cl	H2O : 33.33 mg/mL (84.60 mM; Need ultrasonic); DMSO : ≥ 100 mg/mL (253.84 mM)	DMSO Solution	16335	10mM * 50uL	https://www.medchemexpress.com/Oxybutynin-chloride.html	GPCR/G Protein; Membrane Transporter/Ion Channel; Neuronal Signaling	Neurological Disease	Launched
HYCPK11029	D5	N/A	HY-B0373	Tiopronin		1953-02-2	163.19	Others	Free Acid	Tiopronin is a prescription thiol drug used to control the rate of cystine precipitation and excretion in the disease cystinuria. Target: Others Tiopronin is used primarily for cystinuria and is well known in the cystinuric community. Depending on the severity of a person's cystinuria, tiopronin may be taken for life, possibly starting in early childhood. It may also be used for Wilson's disease …	C5H9NO3S	O=C(O)CNC(C(S)C)=O	H2O : 100 mg/mL (612.78 mM; Need ultrasonic); DMSO : ≥ 100 mg/mL (612.78 mM)	DMSO Solution	13588	10mM * 50uL	https://www.medchemexpress.com/Tiopronin.html	Others	Metabolic Disease	Launched
HYCPK11029	D6	N/A	HY-B0315	Vitamin B12	Cyanocobalamin	68-19-9	1355.37	Endogenous Metabolite	Free Base	Vitamin B12 is a water soluble vitamin with a key role in the normal functioning of the brain and nervous system, and for the formation of blood[1][2].	C63H88CoN14O14P	N#[C-][Co+3]123([N]4=CN(C(OC(CO)C5OP6([O-])=O)C5O)C7=C4C=C(C)C(C)=C7)[N]8=C9C(CCC(N)=O)C(CC(N)=O)(C)C8(C)C(C(CC(N)=O)C%10(CCC(NCC(C)O6)=O)C)[N-]1C%10=C(C)C(C(CCC(N)=O)C%11(C)C)=[N]2C%11=CC%12=[N]3C(C(CC(N)=O)(C)C%12CCC(N)=O)=C9C	DMSO : 25 mg/mL (18.45 mM; Need ultrasonic); H2O : 12 mg/mL (8.85 mM; Need ultrasonic)	DMSO Solution	13786	10mM * 50uL	https://www.medchemexpress.com/Vitamin-B12.html	Metabolic Enzyme/Protease	Metabolic Disease	Launched
HYCPK11029	D7	N/A	HY-N0588	Deapioplatycodin D		78763-58-3	1093.21	HCV	Free Base	Deapioplatycodin D is a triterpenoid saponin isolated from Platycodon grandiflorum, with anti-HCV activity[1].	C52H84O24	O=C([C@]1(CCC(C)(C)C2)[C@]2([H])C3=CC[C@@]4([H])[C@@](C)(CC[C@]5([H])[C@@]4(C[C@H](O)[C@H](O[C@]([C@@H]([C@@H](O)[C@@H]6O)O)([H])O[C@@H]6CO)C5(CO)CO)C)[C@]3(C)C[C@H]1O)O[C@H](OC[C@H](O)[C@@H]7O)[C@@H]7O[C@@](O[C@@H](C)[C@H](O[C@@](OC[C@@H](O)[C@@H]8O)([H])[C@@H]8O)[C@H]9O)([H])[C@@H]9O	10 mM in DMSO	DMSO Solution	68237	10mM * 50uL	https://www.medchemexpress.com/deapioplatycodin-d.html	Anti-infection	Infection	No Development Reported
HYCPK11029	D8	N/A	HY-N0597	Panaxatriol		32791-84-7	476.73	Others	Free Base	Panaxatriol is a natural product that can relieve myelosuppression induced by radiation injury.	C30H52O4	C[C@@]1(CC[C@@H]2O)[C@](C[C@H]3O)([H])[C@](C[C@@H](O)[C@@]1([H])C2(C)C)(C)[C@@]4(C)[C@@]3([H])[C@]([C@](CCC5)(C)OC5(C)C)([H])CC4	10 mM in DMSO	DMSO Solution	22716	10mM * 50uL	https://www.medchemexpress.com/Panaxatriol.html	Others	Others	Launched
HYCPK11029	D9	N/A	HY-B0276	Ethionamide	2-ethylthioisonicotinamide	536-33-4	166.24	Antibiotic; Bacterial	Free Base	Ethionamide(2-ethylthioisonicotinamide) is an antibiotic used in the treatment of tuberculosis. Target: Antibacterial Ethionamide is a second-line antitubercular agent that inhibits mycolic acid synthesis. It also may be used for treatment of leprosy. Ethionamide is a prodrug. It is activated by the enzyme EthA, a mono-oxygenase in Mycobacterium tuberculosis, and binds NAD+ to form an adduct whic…	C8H10N2S	S=C(C1=CC(CC)=NC=C1)N	DMSO : ≥ 100 mg/mL (601.54 mM); H2O : < 0.1 mg/mL (insoluble)	DMSO Solution	16401	10mM * 50uL	https://www.medchemexpress.com/Ethionamide.html	Anti-infection	Infection	Launched
HYCPK11029	D10	N/A	HY-B1259	6-Acetamidohexanoic acid	Acexamic Acid;6-Acetamidocaproic acid	57-08-9	173.21	Others	Free Acid	6-Acetamidohexanoic acid is a pharmaceutical intermediate	C8H15NO3	O=C(O)CCCCCNC(C)=O	DMSO : 100 mg/mL (577.33 mM; Need ultrasonic)	DMSO Solution	17452	10mM * 50uL	https://www.medchemexpress.com/6-Acetamidohexanoic-acid.html	Others	Others	Launched
HYCPK11029	D11	N/A	HY-B0282	Acetylcholine (chloride)	ACh (chloride)	60-31-1	181.66	Autophagy; Calcium Channel; Endogenous Metabolite	Chloride	Acetylcholine chloride (ACh chloride) is a common neurotransmitter found in the central and peripheral nerve system.	C7H16ClNO2	O=C(OCC[N+](C)(C)C)C.[Cl-]	H2O : 500 mg/mL (2752.39 mM; Need ultrasonic); DMSO : ≥ 30 mg/mL (165.14 mM)	DMSO Solution	31417	10mM * 50uL	https://www.medchemexpress.com/Acetylcholine-chloride.html	Autophagy; Membrane Transporter/Ion Channel; Metabolic Enzyme/Protease; Neuronal Signaling	Neurological Disease; Cancer	Launched
HYCPK11029	E2	N/A	HY-N0411	β-Carotene	Provitamin A; beta-Carotene	7235-40-7	536.87	Endogenous Metabolite	Free Base	β-Carotene (Provitamin A) is an organic compound and classified as a terpenoid. It is a precursor (inactive form) of vitamin A.	C40H56	CC1(C)C(/C=C/C(C)=C/C=C/C(C)=C/C=C/C=C(C)/C=C/C=C(C)/C=C/C2=C(C)CCCC2(C)C)=C(C)CCC1	DMSO : 5.5 mg/mL (10.24 mM; Need ultrasonic and warming)	DMSO Solution	63602	10mM * 50uL	https://www.medchemexpress.com/_beta_-carotene.html	Metabolic Enzyme/Protease	Metabolic Disease	Launched
HYCPK11029	E3	N/A	HY-B0412	Estriol	Oestriol	50-27-1	288.38	Endogenous Metabolite; Estrogen Receptor/ERR	Free Base	Estriol is an antagonist of the G-protein coupled estrogen receptor in estrogen receptor-negative breast cancer cells. Target: Estrogen Receptor/ERR A recent study shows that estrogen (estrone, estradiol, and estriol) inhibits Alzheimer's disease-associated low-order Aβ oligomer formation, and among them, estriol shows the strongest in vitro activity [1]. In mPTEN+/- mice, estriol treatments resu…	C18H24O3	C[C@@]1([C@H]2O)[C@](C[C@H]2O)([H])[C@@](CCC3=C4C=CC(O)=C3)([H])[C@]4([H])CC1	DMSO : ≥ 100 mg/mL (346.76 mM); H2O : < 0.1 mg/mL (insoluble)	DMSO Solution	17936	10mM * 50uL	https://www.medchemexpress.com/Estriol.html	Metabolic Enzyme/Protease; Others	Cancer	Launched
HYCPK11029	E4	N/A	HY-B1350A	Fusidic acid (sodium salt)	Sodium fusidate;SQ-16360	751-94-0	538.69	Antibiotic; Bacterial	Sodium	Fusidic acid sodium salt is a bacteriostatic antibiotic.	C31H47NaO6	C[C@@H]([C@]1([H])CC[C@]([C@@](C[C@@H]/2OC(C)=O)3C)4C)[C@H](O)CC[C@]1(C)[C@]4([H])[C@H](O)C[C@@]3([H])C2=C(C(O[Na])=O)/CC/C=C(C)\C	H2O : ≥ 100 mg/mL (185.64 mM); DMSO : ≥ 100 mg/mL (185.64 mM)	DMSO Solution	16991	10mM * 50uL	https://www.medchemexpress.com/Fusidic-acid-sodium-salt.html	Anti-infection	Infection	Launched
HYCPK11029	E5	N/A	HY-B0295	Chloroxine		773-76-2	214.05	Antibiotic; Bacterial	Free Base	Chloroxine is one of the important 8-hydroxyquinoline derivative. Chloroxine has effective antibacterial, antifungal, antiprotozoal and antiamoebic activities, especially used in treating the intestinal amebiasis. Chloroxine is also used in the treatment of dandruff and seborrheic dermatitis of the scalp[1][2].	C9H5Cl2NO	OC1=C2N=CC=CC2=C(Cl)C=C1Cl	H2O : < 0.1 mg/mL (insoluble); DMSO : 33.33 mg/mL (155.71 mM; Need ultrasonic)	DMSO Solution	16031	10mM * 50uL	https://www.medchemexpress.com/Chloroxine.html	Anti-infection	Infection	Launched
HYCPK11029	E6	N/A	HY-B1945	Bis(2-ethylhexyl) phthalate	Diplast O; ESBO-D 82; Ergoplast FDO; Ergoplast FDO-S; Etalon	117-81-7	390.56	Endogenous Metabolite		Bis(2-ethylhexyl) phthalate is an endogenous metabolite.	C24H38O4	O=C(C1=CC=CC=C1C(OCC(CC)CCCC)=O)OCC(CC)CCCC	DMSO : 150 mg/mL (384.06 mM; Need ultrasonic)	DMSO Solution	56752	10mM * 50uL	https://www.medchemexpress.com/bis-2-ethylhexyl-phthalate.html	Metabolic Enzyme/Protease	Metabolic Disease	No Development Reported
HYCPK11029	E7	N/A	HY-N0231	Bavachalcone	Broussochalcone B	28448-85-3	324.37	Antibiotic; Bacterial	Free Base	Bavachalcone is a major bioactive compounds isolated from Psoralea corylifolia L.; has been widely used as traditional Chinese medicine; antibiotic or anticancer agent. IC50 value: Target: Bavachalcone inhibited osteoclast formation from precursor cells with the IC(50) of approximately 1.5 microg ml(-1). The activation of MEK, ERK, and Akt by receptor activator of nuclear factor kappaB ligand (RA…	C20H20O4	O=C(C1=CC(C/C=C(C)\C)=C(O)C=C1O)/C=C/C2=CC=C(O)C=C2	DMSO : ≥ 34 mg/mL (104.82 mM)	DMSO Solution	23017	10mM * 50uL	https://www.medchemexpress.com/Bavachalcone.html	Anti-infection	Cancer; Infection	No Development Reported
HYCPK11029	E8	N/A	HY-B1071A	Lasalocid (sodium)	Lasalocid-A (sodium);Ionophore X-537A (sodium);Antibiotic X-537A (sodium)	25999-20-6	612.77	Antibiotic; Autophagy; Bacterial	Sodium	Lasalocid sodium (Lasalocid-A sodium) treatment led to an increase in cell wall thickness, whilst the quantity and sugar composition of the cell wall remained unchanged in BY-2 cells. Lasalocid sodium (Lasalocid-A sodium) treatment enhances enzymatic saccharification efficiency in both BY-2 cells and Arabidopsis plants.	C34H53NaO8	O=C(O[Na])C1=C(CC[C@@H](C)[C@H](O)[C@H](C)C([C@@H]([C@H]2O[C@@]([C@H]3CC[C@](O)(CC)[C@H](C)O3)(CC)C[C@@H]2C)CC)=O)C=CC(C)=C1O	DMSO : 100 mg/mL (163.19 mM; Need ultrasonic); H2O : < 0.1 mg/mL (insoluble)	DMSO Solution	22101	10mM * 50uL	https://www.medchemexpress.com/Lasalocid-sodium.html	Anti-infection; Autophagy	Cancer; Infection	No Development Reported
HYCPK11029	E9	N/A	HY-N0201	Atractylenolide I		73069-13-3	230.30	JAK; STAT; Toll-like Receptor (TLR)	Free Base	Atractylenolide I is a sesquiterpene derived from the rhizome of Atractylodes macrocephala, possesses diverse bioactivities, such as neuroprotective, anti-allergic, anti-inflammatory and anticancer properties. Atractylenolide I reduces protein levels of phosphorylated JAK2 and STAT3 in A375 cells, and acts as a TLR4-antagonizing agent.	C15H18O2	O=C1C(C)=C(C[C@@]23[H])C(O1)=C[C@@]3(C)CCCC2=C	DMSO : 100 mg/mL (434.22 mM; Need ultrasonic)	DMSO Solution	17030	10mM * 50uL	https://www.medchemexpress.com/Atractylenolide-I.html	Epigenetics; Immunology/Inflammation; JAK/STAT Signaling; Stem Cell/Wnt	Cancer	No Development Reported
HYCPK11029	E10	N/A	HY-B0399	L-Carnitine	Levocarnitine	541-15-1	161.20	Endogenous Metabolite	Free Base	L-carnitine (Levocarnitine) is constituent of striated muscle and liver. It is used therapeutically to stimulate gastric and pancreatic secretions and in the treatment of hyperlipoproteinemias. Target: Others L-carnitine (Levocarnitine) is an endogenous molecule involved in fatty acid metabolism, biosynthesized within the human body using amino acids: L-lysine and L-methionine, as substrates. L-c…	C7H15NO3	C[N+](C)(C)C[C@H](O)CC([O-])=O	H2O : ≥ 50 mg/mL (310.17 mM)	DMSO Solution	16619	10mM * 50uL	https://www.medchemexpress.com/l-carnitine.html	Metabolic Enzyme/Protease	Metabolic Disease	Launched
HYCPK11029	E11	N/A	HY-N0447	8-Gingerol		23513-08-8	322.44	TRP Channel	Free Base	8-Gingerol, found in the rhizomes of ginger (Z. officinale) with oral bioavailability, activates TRPV1, with an EC50 of 5.0 μM. 8-Gingerol inhibits COX-2, and inhibits the growth of H. pylori in vitro[1][2].	C19H30O4	CCCCCCC[C@H](O)CC(CCC1=CC=C(O)C(OC)=C1)=O	DMSO : ≥ 100 mg/mL (310.14 mM)	DMSO Solution	81125	10mM * 50uL	https://www.medchemexpress.com/8-gingerol.html	Membrane Transporter/Ion Channel; Neuronal Signaling	Infection; Inflammation/Immunology; Cancer	No Development Reported
HYCPK11029	F2	N/A	HY-B0277	Vidarabine	Ara-A;Adenine Arabinoside;9-β-D-Arabinofuranosyladenine	5536-17-4	267.24	Antibiotic; HSV; Nucleoside Antimetabolite/Analog	Free Base	Vidarabine (Ara-A) an antiviral drug which is active against herpes simplex and varicella zoster viruses[1][2]. Vidarabine has IC50s of 9.3 μg/ml for HSV-1 and 11.3 μg/ml for HSV-2[2].	C10H13N5O4	O[C@@H]([C@@H]1O)[C@@H](O[C@@H]1CO)N2C(N=CN=C3N)=C3N=C2	H2O : < 0.1 mg/mL (insoluble); DMSO : 50 mg/mL (187.10 mM; Need ultrasonic)	DMSO Solution	13894	10mM * 50uL	https://www.medchemexpress.com/Vidarabine.html	Anti-infection; Cell Cycle/DNA Damage	Infection	Launched
HYCPK11029	F3	N/A	HY-N0034	Arctiin	Arctii;NSC 315527;Arctigenin-4-glucoside	20362-31-6	534.55	Others	Free Base	Arctiin(NSC 315527), a plant lignan that can be extracted from the Arctium lappa (burdock) seeds, is a possible environmental endocrine disruptor compounds and have been shown to influence sex hormone metabolism as well as protein synthesis, steroid biosynthesis. IC50 Value: Target: Others in vitro: Treatment of PC-3 cells with arctiin decreased the cell number in a concentration- and time-depend…	C27H34O11	O[C@H]1[C@H](O)[C@@H](CO)O[C@@H](OC2=C(OC)C=C(C[C@H]3C(OC[C@@H]3CC4=CC(OC)=C(OC)C=C4)=O)C=C2)[C@@H]1O	DMSO : 250 mg/mL (467.68 mM; Need ultrasonic)	DMSO Solution	16786	10mM * 50uL	https://www.medchemexpress.com/Arctiin.html	Others	Cancer	No Development Reported
HYCPK11029	F4	N/A	HY-N0626	Sorbic acid		110-44-1	112.13	Antibiotic; Bacterial; Endogenous Metabolite; Fungal		Sorbic acid, isolated from Sorbus aucuparia, is a naturally occurring, highly efficient, and nonpoisonous?food preservative.?Sorbic acid generally is an effective inhibitor of most molds and yeasts and some bacteria[1].	C6H8O2	C/C=C/C=C/C(O)=O	DMSO : 50 mg/mL (445.91 mM; Need ultrasonic); H2O : < 0.1 mg/mL (insoluble)	DMSO Solution	45951	10mM * 50uL	https://www.medchemexpress.com/sorbic-acid.html	Anti-infection; Metabolic Enzyme/Protease	Infection	No Development Reported
HYCPK11029	F5	N/A	HY-N0453	Hypericin		548-04-9	504.44	Apoptosis; Influenza Virus	Free Base	Hypericin is a photosensitive antiviral with anticancer and antidepressant agent derived from Hypericum perforatum. It can inhibit tyrosine kinases with IC50 of 7.5 μM. IC50: 7.5 uM In vitro:The photosensitive of hypericin can induce both apoptosis and necrosis in a concentration and light dose-dependent fashion. PDT with hypericin results in the activation of multiple pathways that can either pr…	C30H16O8	O=C1C2=C(O)C=C(O)C3=C2C4=C(C5=C6C(O)=CC(C)=C5C7=C4C1=C(O)C=C7C)C8=C3C(O)=CC(O)=C8C6=O	DMSO : 25 mg/mL (49.56 mM; Need ultrasonic)	DMSO Solution	22900	10mM * 50uL	https://www.medchemexpress.com/Hypericin.html	Anti-infection; Apoptosis	Cancer	Phase 1
HYCPK11029	F6	N/A	HY-B0214	Prednisone	Dehydrocortisone	53-03-2	358.43	Apoptosis; Glucocorticoid Receptor	Free Base	Prednisone (Adasone) is a synthetic corticosteroid agent that is particularly effective as an immunosuppressant compound. Target: Others Prednisone is a synthetic corticosteroid drug that is particularly effective as an immunosuppressant drug. It is used to treat certain inflammatory diseases (such as moderate allergic reactions) and (at higher doses) some types of cancer, but has significant adv…	C21H26O5	C[C@@]1(C2)[C@](C(CO)=O)(O)CC[C@@]1([H])[C@]3([H])CCC4=CC(C=C[C@]4(C)[C@@]3([H])C2=O)=O	DMSO : 100 mg/mL (278.99 mM; Need ultrasonic); H2O : < 0.1 mg/mL (insoluble)	DMSO Solution	16494	10mM * 50uL	https://www.medchemexpress.com/prednisone.html	Apoptosis; GPCR/G Protein	Inflammation/Immunology; Endocrinology; Cancer	Launched
HYCPK11029	F7	N/A	HY-B1802A	Tosufloxacin (tosylate hydrate)	A-61827 tosylate hydrate	1400591-39-0	594.56	Antibiotic; Bacterial	Tosylate	Tosufloxacin (tosylate hydrate) is a fluoroquinolone antibacterial agent. Tosufloxacin (tosylate hydrate) is effective against Gram-positive and Gram-negative aerobic bacteria, anaerobic bacteria and Chlamydia trachomatis. Tosufloxacin (tosylate hydrate) is also a bacterial Topo (DNA gyrase, topoisomerase)) inhibitor.	C26H25F3N4O7S	CC1=CC=C(S(=O)(O)=O)C=C1.O=C(C2=CN(C3=CC=C(F)C=C3F)C4=C(C=C(F)C(N5CC(N)CC5)=N4)C2=O)O.O	DMSO : 12.5 mg/mL (21.02 mM; Need ultrasonic); H2O : < 0.1 mg/mL (insoluble)	DMSO Solution	21113	10mM * 50uL	https://www.medchemexpress.com/Tosufloxacin-tosylate-hydrate.html	Anti-infection	Infection	Launched
HYCPK11029	F8	N/A	HY-41982	D-Glucuronic acid lactone	D-Glucurono-6,3-lactone; D-Glucurono-γ-lactone; D-Glucuronolactone; Dicurone; Glucoxy; Glucurolactone; Glucurone	32449-92-6	176.12	Endogenous Metabolite		D-Glucuronic acid lactone is an endogenous metabolite.	C6H8O6	O=C1[C@@H](O)[C@@H](O)[C@]([C@@H](O)C=O)([H])O1		DMSO Solution	27515	10mM * 50uL	https://www.medchemexpress.com/d-glucuronic-acid-lactone.html	Metabolic Enzyme/Protease	Metabolic Disease	No Development Reported
HYCPK11029	F9	N/A	HY-B0303A	Diphenhydramine (hydrochloride)		147-24-0	291.82	Histamine Receptor	Hydrochloride	Diphenhydramine hydrochloride, a histamine H1 antagonist used as an antiemetic, antitussive, for dermatoses and pruritus, for hypersensitivity reactions, as a hypnotic, an antiparkinson, and as an ingredient in common cold preparations. Target: Histamine H1 receptor Diphenhydramine hydrochloride, a histamine H1 antagonist used as an antiemetic, antitussive, for dermatoses and pruritus, for hypers…	C17H22ClNO	CN(C)CCOC(C1=CC=CC=C1)C2=CC=CC=C2.Cl	DMSO : 100 mg/mL (342.68 mM; Need ultrasonic); H2O : 100 mg/mL (342.68 mM; Need ultrasonic)	DMSO Solution	15205	10mM * 50uL	https://www.medchemexpress.com/Diphenhydramine-hydrochloride.html	GPCR/G Protein; Immunology/Inflammation; Neuronal Signaling	Inflammation/Immunology; Endocrinology	Launched
HYCPK11029	F10	N/A	HY-N0412	Sesamoside		117479-87-5	420.37	Others		Sesamoside is a iridoid isolated from the aerial part of? Phlomis linearifolia. Sesamoside has antiodant and antiglycation activities[1].	C17H24O12	O=C(OC)C1=CO[C@@H](O[C@@]2([H])[C@H](O)[C@@H](O)[C@H](O)[C@@H](CO)O2)[C@@]3([H])[C@]1(O)[C@H](O)[C@H]4[C@]3(C)O4	10 mM in DMSO	DMSO Solution	64081	10mM * 50uL	https://www.medchemexpress.com/sesamoside.html	Others	Inflammation/Immunology	No Development Reported
HYCPK11029	F11	N/A	HY-B1352	L-Ornithine	(S)-2,5-Diaminopentanoic acid	70-26-8	132.16	Endogenous Metabolite	Free Acid	L-ornithine has an antifatigue effect in increasing the efficiency of energy consumption and promoting the excretion of ammonia.	C5H12N2O2	N[C@@H](CCCN)C(O)=O	DMSO : < 1 mg/mL (insoluble or slightly soluble); H2O : 50 mg/mL (378.33 mM; Need ultrasonic)	DMSO Solution	17437	10mM * 50uL	https://www.medchemexpress.com/L-Ornithine.html	Metabolic Enzyme/Protease	Others	Launched
HYCPK11029	G2	N/A	HY-N0093	Ancitabine (hydrochloride)	Cyclocytidine hydrochloride;Cyclo-CMP hydrochloride;Cyclo-C	10212-25-6	261.66	Autophagy; CMV	Hydrochloride	Ancitabine (hydrochloride) is an important antileukemia drugs.	C9H12ClN3O4	OC[C@@H]1[C@@H](O)[C@@](O2)([H])[C@@](N(C2=N3)C=CC3=N)([H])O1.[H]Cl JjbwQ0byOjHpJ4gXWRYObRsaR41DaP==	DMSO : 25 mg/mL (95.54 mM; Need ultrasonic); H2O : ≥ 50 mg/mL (191.09 mM)	DMSO Solution	19198	10mM * 50uL	https://www.medchemexpress.com/Ancitabine-hydrochloride.html	Anti-infection; Autophagy	Cancer	No Development Reported
HYCPK11029	G3	N/A	HY-N0593A	Deoxycholic acid sodium salt	Sodium deoxycholate	302-95-4	414.55	Endogenous Metabolite; GPCR19	Sodium	Deoxycholic acid sodium salt is specifically responsible for activating the G protein-coupled bile acid receptor TGR5 that stimulates brown adipose tissue (BAT) thermogenic activity.	C24H39NaO4	C[C@@]1([C@@]2([H])[C@H](C)CCC(O[Na])=O)[C@](CC2)([H])[C@@](CC[C@@]3([H])[C@@]4(CC[C@@H](O)C3)C)([H])[C@]4([H])C[C@@H]1O	DMSO : 6.25 mg/mL (15.08 mM; Need ultrasonic)	DMSO Solution	27168	10mM * 50uL	https://www.medchemexpress.com/Deoxycholic_acid_sodium_salt.html	GPCR/G Protein; Metabolic Enzyme/Protease	Metabolic Disease	Launched
HYCPK11029	G4	N/A	HY-N0637	Eriodictyol	Huazhongilexone	552-58-9	288.25	DNA/RNA Synthesis; Endogenous Metabolite; Influenza Virus; Keap1-Nrf2	Free Base	Eriodictyol is a flavonoid isolated from the Chinese herb, with antioxidant and anti-inflammatory activity. Eriodictyol induces Nrf2 signaling pathway. Eriodictyol is also a potent influenza RNA-dependent RNA polymerase inhibitor with an IC50 of 18 nM.	C15H12O6	O=C1C[C@@H](C2=CC=C(O)C(O)=C2)OC3=CC(O)=CC(O)=C13	H2O : < 0.1 mg/mL (insoluble); DMSO : 125 mg/mL (433.65 mM; Need ultrasonic)	DMSO Solution	36881	10mM * 50uL	https://www.medchemexpress.com/Eriodictyol.html	Anti-infection; Cell Cycle/DNA Damage; Metabolic Enzyme/Protease; NF-κB	Infection; Inflammation/Immunology	No Development Reported
HYCPK11029	G5	N/A	HY-N0609	Cinnamaldehyde		104-55-2	132.16	Apoptosis; Bacterial		Cinnamaldehyde is a major and a bioactive compound isolated from the leaves of Cinnamomum osmophloeum kaneh. Cinnamaldehyde is a cytokine production inhibitor. Cinnamaldehyde has anti-bacteria, anti-oxidation, and anti-inflammatory properties[1].	C9H8O	O=C/C=C/C1=CC=CC=C1	H2O : < 0.1 mg/mL (insoluble); DMSO : 100 mg/mL (756.66 mM; Need ultrasonic)	DMSO Solution	65082	10mM * 50uL	https://www.medchemexpress.com/cinnamaldehyde.html	Anti-infection; Apoptosis	Inflammation/Immunology	No Development Reported
HYCPK11029	G6	N/A	HY-B1812	1,2-Dimethoxybenzene		91-16-7	138.16	Others		1,2-Dimethoxybenzene is an naturally occurring insect attractant[1].	C8H10O2	COC1=CC=CC=C1OC	10 mM in DMSO	DMSO Solution	27293	10mM * 50uL	https://www.medchemexpress.com/1-2-dimethoxybenzene.html	Others	Others	No Development Reported
HYCPK11029	G7	N/A	HY-B0923	Danthron	Dantron;Chrysazin;1,8-Dihydroxyanthraquinone	117-10-2	240.21	AMPK; Autophagy; Bacterial; Virus Protease	Free Base	Danthron is a natural product extracted from the traditional Chinese medicine rhubarb. Danthron functions in regulating glucose and lipid metabolism by activating AMPK.	C14H8O4	O=C1C2=C(C=CC=C2O)C(C3=CC=CC(O)=C13)=O	DMSO : ≥ 42 mg/mL (174.85 mM)	DMSO Solution	17256	10mM * 50uL	https://www.medchemexpress.com/Danthron.html	Anti-infection; Autophagy; Epigenetics; PI3K/Akt/mTOR	Cancer	Launched
HYCPK11029	G8	N/A	HY-B0992	Nithiamide	CL-5279;Aminitrozole	140-40-9	187.18	Antibiotic; Bacterial	Free Base	Nithiamide is a non-5-nitroimidazole drugs, is a antibiotic used in veterinary.	C5H5N3O3S	CC(NC1=NC=C([N+]([O-])=O)S1)=O	DMSO : 100 mg/mL (534.25 mM; Need ultrasonic)	DMSO Solution	17368	10mM * 50uL	https://www.medchemexpress.com/Nithiamide.html	Anti-infection	Infection	No Development Reported
HYCPK11029	G9	N/A	HY-B0236	6-Aminocaproic acid	EACA;Epsilon-Amino-n-caproic Acid;6-Aminohexanoic acid	60-32-2	131.17	Others	Free Acid	6-Aminocaproic acid is an antifibrinolytic agent that acts by inhibiting plasminogen activators which have fibrinolytic properties. Target: Others 6-aminohexanoic acid is a derivative and analogue of the amino acid lysine, which makes it an effective inhibitor for enzymes that bind that particular residue. Such enzymes include proteolytic enzymes like plasmin, the enzyme responsible for fibrinoly…	C6H13NO2	O=C(O)CCCCCN	H2O : ≥ 50 mg/mL (381.18 mM); DMSO : < 1 mg/mL (insoluble or slightly soluble)	DMSO Solution	16721	10mM * 50uL	https://www.medchemexpress.com/6-aminocaproic-acid.html	Others	Metabolic Disease	Launched
HYCPK11029	G10	N/A	HY-B1278	D-α-Tocopherol acetate	D-Vitamin E acetate	58-95-7	472.74	Endogenous Metabolite		D-α-Tocopherol acetate (D-Vitamin E acetate) can be hydrolyzed to d-alpha-tocopherol (VE) and absorbed in the small intestine[1].	C31H52O3	CC(C)CCC[C@@H](C)CCC[C@@H](C)CCC[C@]1(C)CCC2=C(C)C(OC(C)=O)=C(C)C(C)=C2O1	Ethanol : 100 mg/mL (211.53 mM; Need ultrasonic)	DMSO Solution	64194	10mM * 50uL	https://www.medchemexpress.com/alpha-tocopherol-acetate.html	Metabolic Enzyme/Protease	Metabolic Disease; Cancer	Launched
HYCPK11029	G11	N/A	HY-N0086	N6-Methyladenosine	6-Methyladenosine;N-Methyladenosine	1867-73-8	281.27	Endogenous Metabolite; Influenza Virus	Free Base	N6-Methyladenosine is the most prevalent internal (non-cap) modification present in the messenger RNA (mRNA) of all higher eukaryotes. N6-Methyladenosine can modifies viral RNAs and has antiviral activities.	C11H15N5O4	CNC1=C(N=CN2[C@H]3[C@H](O)[C@H](O)[C@@H](CO)O3)C2=NC=N1	DMSO : ≥ 31 mg/mL (110.21 mM)	DMSO Solution	12852	10mM * 50uL	https://www.medchemexpress.com/N6-Methyladenosine.html	Anti-infection; Metabolic Enzyme/Protease	Infection	No Development Reported
HYCPK11029	H2	N/A	HY-N0642	α-L-Rhamnose monohydrate		6155-35-7	182.17	Others	Free Base	α-L-Rhamnose monohydrate is a component of the plant cell wall pectic polysaccharides rhamnogalacturonan I and rhamnogalacturonan II. α-L-Rhamnose monohydrate is also a component of bacterial polysaccharides where it plays an important role in pathogenicity.	C6H14O6	O[C@@H]([C@@H](O[C@H]1O)C)[C@H]([C@H]1O)O.O	H2O : 100 mg/mL (548.94 mM; Need ultrasonic and warming)	DMSO Solution	27521	10mM * 50uL	https://www.medchemexpress.com/_alpha_-L-Rhamnose_monohydrate.html	Others	Infection; Metabolic Disease; Cancer	No Development Reported
HYCPK11029	H3	N/A	HY-N0635	Prim-O-glucosylcimifugin		80681-45-4	468.45	COX; NO Synthase	Free Base	Prim-O-glucosylcimifugin exerts anti-inflammatory effects through the inhibition of iNOS and COX-2 expression by through regulating JAK2/STAT3 signaling.	C22H28O11	COC1=C(C[C@@H](C(C)(O)C)O2)C2=CC(OC(CO[C@@H]([C@@H]([C@@H](O)[C@@H]3O)O)O[C@@H]3CO)=C4)=C1C4=O	DMSO : ≥ 150 mg/mL (320.20 mM)	DMSO Solution	61671	10mM * 50uL	https://www.medchemexpress.com/Prim-O-glucosylcimifugin.html	Immunology/Inflammation	Inflammation/Immunology	No Development Reported
HYCPK11029	H4	N/A	HY-N0455	L-Arginine	(S)-(+)-Arginine	74-79-3	174.20	Endogenous Metabolite; NO Synthase	Free Acid	L-Arginine is the nitrogen donor for synthesis of nitric oxide, a potent vasodilator that is deficient during times of sickle cell crisis. Target: Others L-Arginine is an α-amino acid. It was first isolated in 1886. The L-form is one of the 20 most common natural amino acids. At the level of molecular genetics, in the structure of the messenger ribonucleic acid mRNA, CGU, CGC, CGA, CGG, AGA, and …	C6H14N4O2	N[C@@H](CCCNC(N)=N)C(O)=O	H2O : 50 mg/mL (287.03 mM; Need ultrasonic)	DMSO Solution	38768	10mM * 50uL	https://www.medchemexpress.com/l-arginine.html	Immunology/Inflammation; Metabolic Enzyme/Protease	Others	Launched
HYCPK11029	H5	N/A	HY-N0044	Ginsenoside Re	Ginsenoside B2; Panaxoside Re; Sanchinoside Re	52286-59-6	947.15	Amyloid-β; Endogenous Metabolite; JNK; NF-κB	Free Base	Ginsenoside Re (Ginsenoside B2) is an extract from Panax notoginseng. Ginsenoside Re decreases the β-amyloid protein (Aβ). Ginsenoside Re plays a role in antiinflammation through inhibition of JNK and NF-κB.	C48H82O18	O[C@H]1[C@H](O)[C@@H](CO)O[C@@H](O[C@H]2C[C@]([C@@](CC[C@]3([H])[C@@](C)(O[C@@H]4O[C@H](CO)[C@@H](O)[C@H](O)[C@H]4O)CC/C=C(C)/C)(C)[C@]3([H])[C@H](O)C5)(C)[C@@]5([H])[C@]6(C)[C@]2([H])C(C)(C)[C@@H](O)CC6)[C@@H]1O[C@@H]7O[C@@H](C)[C@H](O)[C@@H](O)[C@H]7O	DMSO : ≥ 50 mg/mL (52.79 mM)	DMSO Solution	19786	10mM * 50uL	https://www.medchemexpress.com/Ginsenoside-Re.html	MAPK/ERK Pathway; Metabolic Enzyme/Protease; Neuronal Signaling; NF-κB	Inflammation/Immunology; Neurological Disease; Cancer	Phase 1
HYCPK11029	H6	N/A	HY-B0967	Phthalylsulfacetamide		131-69-1	362.36	Bacterial	Free Acid	Phthalylsulfacetamide is a sulfa drug, after oral administration, slowly decompose in the intestine,and release sulfacetamide ,generating antibacterial effect.	C16H14N2O6S	O=C(O)C1=CC=CC=C1C(NC2=CC=C(S(=O)(NC(C)=O)=O)C=C2)=O	DMSO : 25 mg/mL (68.99 mM; Need ultrasonic); H2O : 1 mg/mL (2.76 mM; ultrasonic and warming and heat to 80°C)	DMSO Solution	25817	10mM * 50uL	https://www.medchemexpress.com/Phthalylsulfacetamide.html	Anti-infection	Infection	Launched
HYCPK11029	H7	N/A	HY-B1222	Sisomicin (sulfate)		53179-09-2	692.72	Antibiotic; Bacterial	Sulfate	Sisomicin sulfate is an aminoglycoside antibiotic.	C19H37N5O7 . 5/2 H2SO4	N[C@H]1[C@](O[C@@H]2[C@@H](N)C[C@@H](N)[C@H](O[C@@]3([H])OC[C@@](O)(C)[C@H](NC)[C@H]3O)[C@H]2O)([H])OC(CN)=CC1.[2.5H2SO4]	H2O : 20 mg/mL (28.87 mM; Need ultrasonic and warming)	DMSO Solution	17655	10mM * 50uL	https://www.medchemexpress.com/Sisomicin-sulfate.html	Anti-infection	Infection	Launched
HYCPK11029	H8	N/A	HY-41461	5-Amino-3H-imidazole-4-Carboxamide	5-Aminoimidazole-4-carboxamide;AICA	360-97-4	126.12	Endogenous Metabolite	Free Base	5-Amino-3H-imidazole-4-Carboxamide (AICA) is an important precursor for the synthesis of purines in general and of the nucleobases adenine and guanine in particular.	C4H6N4O	O=C(C1=C(N)NC=N1)N	H2O : 20 mg/mL (158.58 mM; Need ultrasonic); DMSO : 100 mg/mL (792.90 mM; Need ultrasonic)	DMSO Solution	23714	10mM * 50uL	https://www.medchemexpress.com/5-Amino-3H-imidazole-4-Carboxamide.html	Metabolic Enzyme/Protease	Others	No Development Reported
HYCPK11029	H9	N/A	HY-B0376	Mecarbinate	Dimecarbin;Dimecarbine;Dimekarbin	15574-49-9	233.26	HCV	Free Base	Mecarbinate is an anti-hepatitis C virus (HCV) agent.	C13H15NO3	O=C(C1=C(C)N(C)C2=C1C=C(O)C=C2)OCC	DMSO : ≥ 40 mg/mL (171.48 mM)	DMSO Solution	16426	10mM * 50uL	https://www.medchemexpress.com/mecarbinate.html	Anti-infection	Infection	No Development Reported
HYCPK11029	H10	N/A	HY-B1295	Citric acid (trilithium salt tetrahydrate)	Lithium citrate tribasic (tetrahydrate);Trilithium citrate (tetrahydrate)	6080-58-6	281.98	Bacterial	Lithium	Citric acid trilithium salt tetrahydrate (Lithium citrate tribasic tetrahydrate) is a pharmaceutical and construction material, used in HPLC gradient elution for quantitative amino acid analysis.	C6H13Li3O11	O=C(CC(C(O[Li])=O)(O)CC(O[Li])=O)O[Li].O.O.O.O	H2O : ≥ 100 mg/mL (354.64 mM)	DMSO Solution	17501	10mM * 50uL	https://www.medchemexpress.com/Citric-acid-trilithium-salt-tetrahydrate.html	Anti-infection	Infection	Launched
HYCPK11029	H11	N/A	HY-N0610	trans-Cinnamic acid	trans-3-Phenylacrylic acid	140-10-3	148.16	Bacterial; Endogenous Metabolite	Free Acid	trans-Cinnamic acid is a natural antimicrobial, with minimal inhibitory concentration (MIC) of 250 μg/mL against fish pathogen A. sobria, SY-AS1[1].	C9H8O2	O=C(O)/C=C/C1=CC=CC=C1	10 mM in DMSO	DMSO Solution	27588	10mM * 50uL	https://www.medchemexpress.com/trans-Cinnamic_acid.html	Anti-infection; Metabolic Enzyme/Protease	Infection; Cancer	No Development Reported
HYCPK11030	A2	N/A	HY-B0183	Ellagic acid		476-66-4	302.19	Casein Kinase; Endogenous Metabolite; Reactive Oxygen Species	Free Base	Ellagic acid is a natural antioxidant, and acts as a potent and ATP-competitive CK2 inhibitor, with an IC50 of 40 nM and a Ki of 20 nM.	C14H6O8	O=C1C2=CC(O)=C(O)C(O3)=C2C4=C(C3=O)C=C(O)C(O)=C4O1	DMSO : 3.33 mg/mL (11.02 mM; Need ultrasonic); H2O : < 0.1 mg/mL (insoluble)	DMSO Solution	13283	10mM * 50uL	https://www.medchemexpress.com/Ellagic-acid.html	Cell Cycle/DNA Damage; Immunology/Inflammation; Metabolic Enzyme/Protease; NF-κB; Stem Cell/Wnt	Cancer; Neurological Disease	Phase 2
HYCPK11030	A3	N/A	HY-W010832	Uridine-5'-diphosphate disodium salt		27821-45-0	448.12	DNA/RNA Synthesis; Endogenous Metabolite; P2Y Receptor	Sodium	Uridine-5'-diphosphate disodium salt is a potent, selective P2Y6 receptor native agonist (EC50=300 nM; pEC50=6.52) and a potent P2Y14 antagonist (pEC50=7.28). Uridine-5'-diphosphate disodium salt, an endogenous metabolite, catalyzes the glucuronidation of a wide array of substrates and is used in nucleic acid (RNA) biosynthesis[1][2].	C9H12N2Na2O12P2	O[C@H]1[C@H](N(C=CC2=O)C(N2)=O)O[C@H](COP(OP([O-])(O)=O)([O-])=O)[C@H]1O.[Na+].[Na+]	H2O : 100 mg/mL (223.15 mM; Need ultrasonic); DMSO : < 1 mg/mL (insoluble or slightly soluble)	DMSO Solution	64731	10mM * 50uL	https://www.medchemexpress.com/uridine-5-diphosphate-disodium-salt.html	Cell Cycle/DNA Damage; GPCR/G Protein; Metabolic Enzyme/Protease	Metabolic Disease; Inflammation/Immunology	No Development Reported
HYCPK11030	A4	N/A	HY-14602	Tramiprosate	Homotaurine;3-Amino-1-propanesulfonic acid	3687-18-1	139.17	Amyloid-β	Free Acid	Tramiprosate is a small, orally-administered compound that binds to soluble Aβ and reduces amyloid aggregation and subsequent deposition target: Aβ In vitro: Tramiprosate provides neuroprotection against Aβ-induced neurotoxicity in neuronal and mouse organotypic hippocampal cultures, and reverses Aβ-induced long-term potentiation (LTP) inhibition in rat hippocampus, in part, through activation of…	C3H9NO3S	NCCCS(=O)(O)=O	H2O : 20 mg/mL (143.71 mM; Need ultrasonic); DMSO : 1 mg/mL (7.19 mM; Need ultrasonic)	DMSO Solution	21256	10mM * 50uL	https://www.medchemexpress.com/Tramiprosate.html	Neuronal Signaling	Cancer	Phase 3
HYCPK11030	A5	N/A	HY-N0091	Hypoxanthine	Purin-6-ol; Sarcine	68-94-0	136.11	Endogenous Metabolite	Free Base	Hypoxanthine, a purine derivative, is a potential free radical generator and could be used as an indicator of hypoxia.	C5H4N4O	O=C1NC=NC2=C1N=CN2	DMSO : 10 mg/mL (73.47 mM; Need ultrasonic)	DMSO Solution	33550	10mM * 50uL	https://www.medchemexpress.com/Hypoxanthine.html	Metabolic Enzyme/Protease	Others	No Development Reported
HYCPK11030	A6	N/A	HY-N0390	L-Glutamine	L-Glutamic acid 5-amide	56-85-9	146.14	Endogenous Metabolite; Ferroptosis; mGluR	Free Acid	L-Glutamine is a non-essential amino acid present abundantly throughout the body and is involved in gastrointestinal disorders. Target: mGluR Glutamine (abbreviated as Gln or Q) is one of the 20 amino acids encoded by the standard genetic code. It is not recognized as an essential amino acid, but may become conditionally essential in certain situations, including intensive athletic training or ce…	C5H10N2O3	N[C@@H](CCC(N)=O)C(O)=O	H2O : 41.67 mg/mL (285.14 mM; Need ultrasonic)	DMSO Solution	16844	10mM * 50uL	https://www.medchemexpress.com/L-Glutamine.html	Apoptosis; GPCR/G Protein; Metabolic Enzyme/Protease; Neuronal Signaling	Metabolic Disease	Launched
HYCPK11030	A7	N/A	HY-B1192	Estradiol benzoate	β-Estradiol 3-benzoate;17β-Estradiol 3-benzoate	50-50-0	376.49	Estrogen Receptor/ERR	Free Base	Estradiol Benzoate (β-Estradiol 3-benzoate), a prodrug of estradiol, acts as a steroid sex hormone. It exhibits mild anabolic and metabolic properties, and increases blood coagulability[1][2][3].	C25H28O3	C[C@@]12[C@@H](O)CC[C@@]1([H])[C@]3([H])CCC4=C(C=CC(OC(C5=CC=CC=C5)=O)=C4)[C@@]3([H])CC2	H2O : < 0.1 mg/mL (insoluble); DMSO : ≥ 50 mg/mL (132.81 mM)	DMSO Solution	17482	10mM * 50uL	https://www.medchemexpress.com/Estradiol-benzoate.html	Others	Endocrinology; Cancer	Launched
HYCPK11030	A8	N/A	HY-B0198	Cefaclor		53994-73-3	367.81	Antibiotic; Bacterial	Free Acid	Cefaclor is an effective antibiotic agent, and specifically binds to penicillin-binding protein 3 (PBP 3)[1].	C15H14ClN3O4S	O=C(C(N12)=C(Cl)CS[C@]2([H])[C@H](NC([C@H](N)C3=CC=CC=C3)=O)C1=O)O	DMSO : 18.5 mg/mL (50.30 mM; Need ultrasonic and warming); H2O : 3.85 mg/mL (10.47 mM; Need ultrasonic)	DMSO Solution	16060	10mM * 50uL	https://www.medchemexpress.com/Cefaclor.html	Anti-infection	Infection	Launched
HYCPK11030	A9	N/A	HY-B0330	Levofloxacin	(-)-Ofloxacin	100986-85-4	361.37	Antibiotic; Bacterial	Free Acid	Levofloxacin, a synthetic fluoroquinolone, is an antibacterial agent that inhibits the supercoiling activity of bacterial DNA gyrase, halting DNA replication. Target: Antibacterial Levofloxacin reduced bacterial load compared with placebo by 4.9-fold (95% confidence interval, 1.4-25.7; P=0.02) at day 7 but had no effect at any point on any marker of neutrophilic airway inflammation. In patients w…	C18H20FN3O4	O=C(C(C1=O)=CN2[C@@H](C)COC3=C(N4CCN(C)CC4)C(F)=CC1=C23)O	DMSO : 10 mg/mL (27.67 mM; Need ultrasonic); H2O : 50 mg/mL (138.36 mM; Need ultrasonic)	DMSO Solution	64276	10mM * 50uL	https://www.medchemexpress.com/Levofloxacin.html	Anti-infection	Infection	Launched
HYCPK11030	A10	N/A	HY-N0182	Fisetin		528-48-3	286.24	PPAR; Sirtuin; TNF Receptor	Free Base	Fisetin is a natural flavonol found in many fruits and vegetables with various benefits, such as antioxidant, anticancer, neuroprotection effects.	C15H10O6	O=C1C(O)=C(C2=CC=C(O)C(O)=C2)OC3=CC(O)=CC=C13	DMSO : ≥ 50 mg/mL (174.68 mM)	DMSO Solution	37029	10mM * 50uL	https://www.medchemexpress.com/Fisetin.html	Apoptosis; Cell Cycle/DNA Damage; Epigenetics	Cancer; Metabolic Disease; Inflammation/Immunology; Neurological Disease	Phase 2
HYCPK11030	A11	N/A	HY-N7122A	Thymopentin (acetate)		89318-88-7	739.82	Endogenous Metabolite	Acetate	Thymopentin acetate is a biologically active peptide secreted mainly by the epithelial cells of thymic cortex and medulla. Thymopentin acetate is an effective immunomodulatory agent with a short plasma half-life of 30 seconds. Thymopentin acetate enhances the generation of T-cell lineage derived from human embryonic stem cells (hESCs)[1][2].	C32H53N9O11	O=C(N[C@@H](C(C)C)C(N[C@H](C(O)=O)CC1=CC=C(O)C=C1)=O)[C@H](CC(O)=O)NC([C@H](CCCCN)NC([C@@H](N)CCCNC(N)=N)=O)=O.CC(O)=O	10 mM in DMSO	DMSO Solution	60725	10mM * 50uL	https://www.medchemexpress.com/thymopentin-acetate.html	Metabolic Enzyme/Protease	Cancer; Inflammation/Immunology	Launched
HYCPK11030	B2	N/A	HY-18258	Berberine (chloride)	Natural Yellow 18 (chloride)	633-65-8	371.81	Antibiotic; Autophagy; Bacterial; Reactive Oxygen Species; Topoisomerase	Chloride	Berberine chloride is an alkaloid isolated from the Chinese herbal medicine Huanglian, as an antibiotic. Berberine chloride induces reactive oxygen species (ROS) generation and inhibits DNA topoisomerase. Antineoplastic properties[1].	C20H18ClNO4	COC1=C(OC)C2=C[N+]3=C(C(C(CC3)=C4)=CC5=C4OCO5)C=C2C=C1.[Cl-]	H2O : 1 mg/mL (2.69 mM; Need ultrasonic); DMSO : 12.5 mg/mL (33.62 mM; Need ultrasonic)	DMSO Solution	62893	10mM * 50uL	https://www.medchemexpress.com/Berberine-chloride.html	Anti-infection; Autophagy; Cell Cycle/DNA Damage; Immunology/Inflammation; Metabolic Enzyme/Protease; NF-κB	Cancer	Launched
HYCPK11030	B3	N/A	HY-N0323	Bilirubin		635-65-4	584.66	Endogenous Metabolite	Free Acid	Bilirubin is a yellow breakdown product of heme catabolism[1]. Bilirubin exhibits antioxidant and antimutagenic effects[2].	C33H36N4O6	CC(C(N/1)=O)=C(C=C)C1=C\C2=C(C)C(CCC(O)=O)=C(CC3=C(CCC(O)=O)C(C)=C(/C=C4NC(C(C=C)=C\4C)=O)N3)N2	H2O : < 0.1 mg/mL (insoluble); H2O : 1 mg/mL (1.71 mM; ultrasonic and adjust pH to 11 with NaOH); DMSO : 6 mg/mL (10.26 mM; Need ultrasonic)	DMSO Solution	33811	10mM * 50uL	https://www.medchemexpress.com/Bilirubin.html	Metabolic Enzyme/Protease	Metabolic Disease	Phase 3
HYCPK11030	B4	N/A	HY-B0754	Hematoporphyrin	Hematoporphyrin IX	14459-29-1	598.69	Endogenous Metabolite	Free Acid	Hematoporphyrin (Hematoporphyrin IX) is a substrate for affinity chromatography of heme-binding proteins.	C34H38N4O6	O=C(O)CCC1=C2/C=C3C(CCC(O)=O)=C(C)C(/C=C(N/4)/C(C)=C(C(O)C)C4=C\C5=N/C(C(C(O)C)=C5C)=C\C(N2)=C1C)=N/3	DMSO : 150 mg/mL (250.55 mM; Need ultrasonic); H2O : < 0.1 mg/mL (insoluble)	DMSO Solution	37570	10mM * 50uL	https://www.medchemexpress.com/Hematoporphyrin.html	Metabolic Enzyme/Protease	Others	Phase 1
HYCPK11030	B5	N/A	HY-13295	Vinpocetine	Ethyl apovincaminate	42971-09-5	350.45	IKK; Phosphodiesterase (PDE); Sodium Channel	Free Base	Vinpocetine (Ethyl apovincaminate) is a derivative of the alkaloid Vincamine that blocks voltage-gated Na+ channels. The IC50 value of Vinpocetine on direct IKK inhibition in the cell-free system is 17.17 μM. Vinpocetine is a phosphodiesterase (PDE) inhibitor and inhibits NF-κB-dependent inflammatory responses by directly targeting IκB kinase complex (IKK), and has been widely used for the treatm…	C22H26N2O2	CCOC(C1=C[C@]2(CC)CCCN3CCC(C4=C(C=CC=C4)N51)=C5[C@]23[H])=O	DMSO : 6.25 mg/mL (17.83 mM; Need ultrasonic)	DMSO Solution	10311	10mM * 50uL	https://www.medchemexpress.com/Vinpocetine.html	Membrane Transporter/Ion Channel; Metabolic Enzyme/Protease; NF-κB	Inflammation/Immunology; Neurological Disease; Cardiovascular Disease; Cancer	Launched
HYCPK11030	B6	N/A	HY-N0826	Corynoline		18797-79-0	367.40	AChE; Keap1-Nrf2	Free Base	Corynoline, isolated from Corydalis incise (Papaveraceae), is a reversible and noncompetitive acetylcholinesterase (AChE) inhibitor with an IC50 of 30.6 μM[1]. Corynoline exhibits anti-inflammatory activity by activating Nrf2[2].	C21H21NO5	C[C@@]1(C(C=CC2=C3OCO2)=C3CN4C)[C@@]4([H])C(C=C(OCO5)C5=C6)=C6C[C@@H]1O	DMSO : 41.67 mg/mL (113.42 mM; Need ultrasonic)	DMSO Solution	64912	10mM * 50uL	https://www.medchemexpress.com/corynoline.html	Neuronal Signaling; NF-κB	Inflammation/Immunology; Neurological Disease; Cancer	No Development Reported
HYCPK11030	B7	N/A	HY-B1173	(+)-Camphor	D-(+)-Camphor;(1R)-(+)-Camphor	464-49-3	152.23	Bacterial	Free Base	(+)-Camphor is an ingredient in cooking, and as an embalming fluid for medicinal purposes,	C10H16O	CC1(C)[C@@]2(C)CC[C@@H]1CC2=O	DMSO : ≥ 50 mg/mL (328.45 mM)	DMSO Solution	17432	10mM * 50uL	https://www.medchemexpress.com/__addition__-Camphor.html	Anti-infection	Others	Launched
HYCPK11030	B8	N/A	HY-136064	4,4'-Dimethoxychalcone		2373-89-9	268.31	Autophagy	Free Base	4,4'-Dimethoxychalcone, isolated from the plant Angelica keiskei koidzumi, acts as a natural autophagy inducer with anti-ageing properties[1].	C17H16O3	O=C(C1=CC=C(OC)C=C1)/C=C/C2=CC=C(OC)C=C2	DMSO : ≥ 250 mg/mL (931.76 mM)	DMSO Solution	63953	10mM * 50uL	https://www.medchemexpress.com/4-4-dimethoxychalcone.html	Autophagy	Metabolic Disease	No Development Reported
HYCPK11030	B9	N/A	HY-101402A	Cyclo(his-pro) (TFA)	Cyclo(histidyl-proline) (TFA);Histidylproline diketopiperazine (TFA)	936749-56-3	348.28	Endogenous Metabolite; NF-κB	Trifluoroacetate	Cyclo(his-pro) TFA (Cyclo(histidyl-proline) TFA) is an orally active cyclic dipeptide structurally related to tyreotropin-releasing hormone[1]. Cyclo(his-pro) TFA could inhibit NF-κB nuclear accumulation. Cyclo(his-pro) TFA can cross the brain-blood-barrier and affect diverse inflammatory and stress responses[2].	C13H15F3N4O4	OC(C(F)(F)F)=O.O=C(N[C@H]1CC2=CN=CN2)[C@@](CCC3)([H])N3C1=O	H2O : 125 mg/mL (358.91 mM; ultrasonic and adjust pH to 10 with NaOH); DMSO : 260 mg/mL (746.53 mM; Need ultrasonic)	DMSO Solution	59876	10mM * 50uL	https://www.medchemexpress.com/cyclo-his-pro-tfa.html	Metabolic Enzyme/Protease; NF-κB	Inflammation/Immunology; Neurological Disease	No Development Reported
HYCPK11030	B10	N/A	HY-B0537B	Pentamidine (isethionate)	MP-601205 (isethionate)	140-64-7	592.68	Antibiotic; Bacterial; Fungal; Parasite; Phosphatase	Isethionate	Pentamidine isethionate (MP-601205 isethionate) is an antimicrobial agent and interferes with DNA biosynthetics. Pentamidine isethionate inhibits parasite Leishmania infantum with an IC50 of 2.5 μM. Pentamidine isethionate is a potent and selective protein tyrosine phosphatases (PTPases) and phosphatase of regenerating liver (PRL) inhibitor. Pentamidine isethionate has the potential for Gambian t…	C23H36N4O10S2	N=C(C1=CC=C(OCCCCCOC2=CC=C(C(N)=N)C=C2)C=C1)N.OCCS(=O)(O)=O.OCCS(=O)(O)=O	H2O : 100 mg/mL (168.73 mM; Need ultrasonic); DMSO : 100 mg/mL (168.73 mM; Need ultrasonic)	DMSO Solution	15792	10mM * 50uL	https://www.medchemexpress.com/Pentamidine-isethionate.html	Anti-infection; Metabolic Enzyme/Protease	Infection; Cancer	Launched
HYCPK11030	B11	N/A	HY-B0221	Amphotericin B		1397-89-3	924.08	Antibiotic; Fungal	Free Acid	Amphotericin B is a polyene antifungal agent against a wide variety of fungal pathogens. It binds irreversibly to ergosterol, resulting in disruption of membrane integrity and ultimately cell death.	C47H73NO17	C[C@H]([C@@H](O)[C@@H](C)[C@H](C)OC1=O)/C=C/C=C/C=C/C=C/C=C/C=C/C=C/[C@H](O[C@]2([H])O[C@H](C)[C@@H](O)[C@H](N)[C@@H]2O)C[C@@]3([H])[C@H](C(O)=O)[C@@H](O)C[C@](C[C@@H](O)C[C@@H](O)[C@H](O)CC[C@@H](O)C[C@@H](O)C1)(O)O3	DMSO : ≥ 100 mg/mL (108.22 mM); H2O : < 0.1 mg/mL (insoluble)	DMSO Solution	62991	10mM * 50uL	https://www.medchemexpress.com/amphotericin-b.html	Anti-infection	Infection	Launched
HYCPK11030	C2	N/A	HY-N2514	α-Lactose	α-D-Lactose	14641-93-1	342.30	Others		α-Lactose (α-D-Lactose) is the major sugar present in milk. Lactose exists in the form of two anomers, α and β. The α form normally crystallizes as a monohydrate[1][2].	C12H22O11	OC[C@H]([C@H](O)[C@H](O)[C@H]1O)O[C@@]1([H])O[C@@H]2[C@H](O[C@H](O)[C@H](O)[C@H]2O)CO	H2O : 62.5 mg/mL (182.59 mM; Need ultrasonic)	DMSO Solution	64516	10mM * 50uL	https://www.medchemexpress.com/α-lactose.html	Others	Others	No Development Reported
HYCPK11030	C3	N/A	HY-W012382	N-Acetyl-L-tyrosine		537-55-3	223.23	Endogenous Metabolite	Free Acid	N-Acetyl-L-tyrosine originates from tyrosine through an AA acetylase, is associated with aromatic L-amino acid decarboxylase deficiency and tyrosinemia I.	C11H13NO4	OC1=CC=C(C=C1)C[C@@H](C(O)=O)NC(C)=O	10 mM in DMSO	DMSO Solution	61099	10mM * 50uL	https://www.medchemexpress.com/N-Acetyl-L-tyrosine.html	Metabolic Enzyme/Protease	Metabolic Disease	Launched
HYCPK11030	C4	N/A	HY-W012790	Sodium 2-hydroxybutanoate		5094-24-6	126.09	Endogenous Metabolite		Sodium 2-hydroxybutanoate is an endogenous metabolite.	C4H7NaO3	CCC(O)C([O-])=O.[Na+]	H2O : 250 mg/mL (1982.71 mM; Need ultrasonic)	DMSO Solution	64546	10mM * 50uL	https://www.medchemexpress.com/sodium-2-hydroxybutanoate.html	Metabolic Enzyme/Protease	Metabolic Disease	No Development Reported
HYCPK11030	C5	N/A	HY-N0636	Eriocitrin		13463-28-0	596.53	Apoptosis		Eriocitrin is a flavonoid isolated from lemon, which is a strong antioxidant agent. Eriocitrin could inhibit the proliferation of hepatocellular carcinoma cell lines by arresting cell cycle in S phase through up-regulation of p53, cyclin A, cyclin D3 and CDK6. Eriocitrin triggers apoptosis by activating mitochondria-involved intrinsic signaling pathway[1].	C27H32O15	O=C(C[C@@H](C1=CC(O)=C(O)C=C1)OC2=CC(O[C@@H]([C@@H]([C@@H](O)[C@@H]3O)O)O[C@@H]3CO[C@H](O[C@@H](C)[C@H](O)[C@H]4O)[C@@H]4O)=C5)C2=C5O	DMSO : 125 mg/mL (209.55 mM; Need ultrasonic)	DMSO Solution	64756	10mM * 50uL	https://www.medchemexpress.com/eriocitrin.html	Apoptosis	Cancer	No Development Reported
HYCPK11030	C6	N/A	HY-N0056	Isochlorogenic acid A	3,5-Dicaffeoylquinic acid; 3,5-CQA	2450-53-5	516.45	Endogenous Metabolite; HBV; Reactive Oxygen Species	Free Acid	Isochlorogenic acid A (3,5-Dicaffeoylquinic acid) is a natural phenolic acid with antioxidant and anti-inflammatory activities .	C25H24O12	O=C(C1(O)CC(OC(/C=C/C2=CC=C(O)C(O)=C2)=O)C(O)C(OC(/C=C/C3=CC=C(O)C(O)=C3)=O)C1)O	DMSO : ≥ 50 mg/mL (96.81 mM)	DMSO Solution	26183	10mM * 50uL	https://www.medchemexpress.com/3,5-Dicaffeoylquinic-acid.html	Anti-infection; Immunology/Inflammation; Metabolic Enzyme/Protease; NF-κB	Inflammation/Immunology	No Development Reported
HYCPK11030	C7	N/A	HY-13716	Noscapine	(S,R)-Noscapine	128-62-1	413.42	Apoptosis; Opioid Receptor	Free Base	Noscapine ((S,R)-Noscapine) is an orally active phthalideisoquinoline alkaloid with potent antitussive. Noscapine exerts its antitussive effects by activating sigma opioid receptors and is a non-competitive Bradykinin inhibitor. Noscapine disrupts microtubule dynamics, induces mitotic arrest and apoptosis. Noscapine possesses anticancer, neuroprotective, anti-inflammatory activities, and can cros…	C22H23NO7	O=C1O[C@H]([C@@H]2N(C)CCC3=C2C(OC)=C(OCO4)C4=C3)C5=C1C(OC)=C(OC)C=C5	DMSO : ≥ 30 mg/mL (72.57 mM)	DMSO Solution	17934	10mM * 50uL	https://www.medchemexpress.com/Noscapine.html	Apoptosis; GPCR/G Protein; Neuronal Signaling	Cancer; Inflammation/Immunology; Neurological Disease	Launched
HYCPK11030	C8	N/A	HY-N0316	Mollugin		55481-88-4	284.31	Others		Mollugin is a major bioactive component isolated from Rubia cordifolia L.. Mollugin has an anti-cancer therapeutic effect by inhibiting TNF-α-induced NF-κB activation. Mollugin enhances the osteogenic action of BMP-2 via the p38-Smad signaling pathway [1][2].	C17H16O4	O=C(C1=C(C=CC(C)(C)O2)C2=C3C=CC=CC3=C1O)OC	DMSO : 33.33 mg/mL (117.23 mM; Need ultrasonic)	DMSO Solution	64296	10mM * 50uL	https://www.medchemexpress.com/mollugin.html	Others	Cancer	No Development Reported
HYCPK11030	C9	N/A	HY-B1021	Vincamine		1617-90-9	354.44	Others	Free Base	Vincamine is a peripheral vasodilator, that increases blood flow to the brain.	C21H26N2O3	O=C(OC)[C@@]1(O)C[C@@]2(CC)[C@@]3([H])C(N1C4=CC=CC=C54)=C5CCN3CCC2	DMSO : 25 mg/mL (70.53 mM; Need ultrasonic)	DMSO Solution	17266	10mM * 50uL	https://www.medchemexpress.com/Vincamine.html	Others	Cardiovascular Disease	Launched
HYCPK11030	C10	N/A	HY-A0060	Malotilate	NKK 105	59937-28-9	288.38	Lipoxygenase	Free Base	Malotilate is a liver protein metabolism improved compound, which selectively inhibit the 5-lipoxygenase. IC50 Value: Target: 5-lipoxygenase in vitro: In an in vitro invasion assay using rat lung endothelial (RLE) cells, invasion of tumor cells which had been treated with MT (10 ng/ml, 24 h) was not affected; however, when RLE cells had been treated with MT, invasion was significantly inhibited i…	C12H16O4S2	O=C(OC(C)C)/C(C(OC(C)C)=O)=C1SC=CS\1	DMSO : ≥ 100 mg/mL (346.76 mM)	DMSO Solution	16377	10mM * 50uL	https://www.medchemexpress.com/malotilate.html	Metabolic Enzyme/Protease	Cancer	Launched
HYCPK11030	C11	N/A	HY-B1327	Chlortetracycline (hydrochloride)	7-Chlorotetracycline (hydrochloride)	64-72-2	515.34	Antibiotic; Bacterial	Hydrochloride	Chlortetracycline hydrochloride (7-Chlorotetracycline hydrochloride) is a specific and potent calcium ionophore antibiotic, inhibits binding of aminoacyl-tRNA to ribosomes.	C22H24Cl2N2O8	O=C(C(C1=O)=C(O)[C@@H](N(C)C)[C@]2([H])C[C@]3([H])[C@](C)(O)C4=C(C(C3=C(O)[C@@]21O)=O)C(O)=CC=C4Cl)N.[H]Cl	DMSO : < 1 mg/mL (insoluble or slightly soluble); H2O : 6.66 mg/mL (12.92 mM; Need ultrasonic and warming)	DMSO Solution	17765	10mM * 50uL	https://www.medchemexpress.com/Chlortetracycline-hydrochloride.html	Anti-infection	Infection	Launched
HYCPK11030	D2	N/A	HY-N0662	Amentoflavone	Didemethyl-ginkgetin	1617-53-4	538.46	Apoptosis; Bacterial; Fungal; Reactive Oxygen Species; RSV	Free Base	Amentoflavone is a natural biflavone compound with many biological properties, including anti-inflammatory, antioxidative, and neuroprotective effects. IC50 value: Target: In vitro: In irradiated v79 cells, Pretreatment with amentoflavone 24 hours prior to 8 Gy 60Co γ-ray irradiation significantly inhibited apoptosis, promoted the G2 phase, decreased the concentration of ROS and mitochondrial mas…	C30H18O10	O=C1C=C(C2=CC=C(O)C=C2)OC3=C(C4=CC(C5=CC(C6=C(O)C=C(O)C=C6O5)=O)=CC=C4O)C(O)=CC(O)=C13	DMSO : ≥ 100 mg/mL (185.71 mM); H2O : < 0.1 mg/mL (insoluble)	DMSO Solution	20551	10mM * 50uL	https://www.medchemexpress.com/Amentoflavone.html	Anti-infection; Apoptosis; Immunology/Inflammation; Metabolic Enzyme/Protease; NF-κB	Cancer	No Development Reported
HYCPK11030	D3	N/A	HY-N2512	1-Monomyristin		589-68-4	302.45	Autophagy; Bacterial; Endogenous Metabolite; FAAH; Fungal	Free Base	1-Monomyristin, extracted from Serenoa repens, inhibits the hydrolysis of 2-oleoylglycerol (IC50=32 μM) and fatty acid amide hydrolase (FAAH) activity (IC50=18 μM). 1-Monomyristin shows antibacterial activity against Staphylococcus aureus and Aggregatibacter actinomycetemcomitans and also antifungal activity against Candida albicans[1][2][3].	C17H34O4	CCCCCCCCCCCCCC(OCC(O)CO)=O	DMSO : 100 mg/mL (330.63 mM; Need ultrasonic)	DMSO Solution	66878	10mM * 50uL	https://www.medchemexpress.com/1-monomyristin.html	Anti-infection; Autophagy; Metabolic Enzyme/Protease; Neuronal Signaling	Infection	No Development Reported
HYCPK11030	D4	N/A	HY-B0956	Paromomycin (sulfate)	Aminosidine (sulfate)	1263-89-4	713.71	Antibiotic; Parasite	Sulfate	Paromomycin sulfate (Aminosidine sulfate) is effective as prophylaxis for cryptosporidiosis in dairy calves.	C23H47N5O18S	N[C@@H](C[C@H]1N)[C@@]([C@@H]([C@H]1O)O[C@@](O[C@H](CO)[C@H]2O[C@@]([C@@H]([C@@H](O)[C@@H]3O)N)([H])O[C@H]3CN)([H])[C@@H]2O)([H])O[C@H]([C@@H]([C@@H](O)[C@@H]4O)N)O[C@@H]4CO.O=S(O)(O)=O	Ethanol : < 1 mg/mL (insoluble); H2O : 100 mg/mL (140.11 mM; ultrasonic and warming and heat to 80°C); DMSO : 1 mg/mL (1.40 mM; ultrasonic and warming and heat to 80°C)	DMSO Solution	17763	10mM * 50uL	https://www.medchemexpress.com/Paromomycin-sulfate.html	Anti-infection	Infection	Launched
HYCPK11030	D5	N/A	HY-B0472	Streptomycin (sulfate)		3810-74-0	728.69	Antibiotic; Bacterial	Sulfate	Streptomycin sulfate is an aminoglycoside antibiotic, that inhibits protein synthesis.	C21H42N7O18S1.5	O[C@@]1(C=O)[C@H]([C@@H](O[C@H]1C)O[C@]([C@@H]([C@@H](O)[C@@H]2NC(N)=N)O)([H])[C@H]([C@@H]2O)NC(N)=N)O[C@@](O[C@@H](CO)[C@H](O)[C@H]3O)([H])[C@H]3NC.[1.5H2SO4]	H2O : ≥ 100 mg/mL (137.23 mM); DMSO : < 1 mg/mL (insoluble or slightly soluble)	DMSO Solution	24588	10mM * 50uL	https://www.medchemexpress.com/Streptomycin-sulfate.html	Anti-infection	Infection	Launched
HYCPK11030	D6	N/A	HY-N2342	Procyanidin C1		37064-30-5	866.77	Apoptosis	Free Base	Procyanidin C1 is a natural polyphenol, causes DNA damage, cell cycle arrest, and induces apoptosis. Procyanidin C1 decreases the level of Bcl-2, but enhances BAX, caspase 3 and 9 expression in cancer cells[1].	C45H38O18	OC1=C2C(O[C@H](C3=CC(O)=C(O)C=C3)[C@H](O)[C@H]2C4=C5C(C[C@@H](O)[C@@H](C6=CC(O)=C(O)C=C6)O5)=C(O)C=C4O)=C([C@H]7C8=C(O)C=C(O)C=C8O[C@H](C9=CC(O)=C(O)C=C9)[C@@H]7O)C(O)=C1	10 mM in DMSO	DMSO Solution	78778	10mM * 50uL	https://www.medchemexpress.com/procyanidin-c1.html	Apoptosis	Cancer	No Development Reported
HYCPK11030	D7	N/A	HY-N2099	Onjisaponin B		35906-36-6	1573.67	Autophagy	Free Acid	Onjisaponin B is a natural product derived from Radix Polygalae. Onjisaponin B enhances autophagy and accelerates the degradation of mutant α-synuclein and huntingtin in PC-12 cells, and exbibits potential therapeutic effects on Parkinson disease and Huntington disease[1].	C75H112O35	OC[C@](C1=CC[C@]2([H])[C@]3(C[C@H](O)[C@@H]4O[C@]([C@@H]([C@@H](O)[C@@H]5O)O)([H])O[C@@H]5CO)C)(CC[C@]6(C(O[C@H](O[C@H](C)[C@H](OC(/C=C/C7=CC=C(OC)C=C7)=O)[C@@H]8O[C@@](O[C@@H](C)[C@H](O)[C@H]9O)([H])[C@@H]9O)[C@@H]8O[C@@](O[C@@H](C)[C@H](O[C@@](OC[C@@H](O[C@]([C@@H]([C@@H](O)[C@H]%10O)O)([H])O[C@@H]%10CO)[C@@H]%11O)([H])[C@@H]%11O)[C@H]%12O)([H])[C@@H]%12O)=O)[C@@]1([H])CC(C)(C)CC6)[C@@]2(CC[C@@…	10 mM in DMSO	DMSO Solution	65733	10mM * 50uL	https://www.medchemexpress.com/onjisaponin-b.html	Autophagy	Neurological Disease	No Development Reported
HYCPK11030	D8	N/A	HY-N0428	Obacunone		751-03-1	454.51	Apoptosis	Free Base	Obacunone, isolated from seeds of Marsh White grapefruit, exhibits anti-tumor activity by the induction of apoptosis[1].	C26H30O7	O=C(OC1(C)C)C=C[C@]([C@@]1([H])C2)(C)[C@@]3([H])CC[C@]4(C)[C@@]([C@H]5C(O[C@H]4C6=COC=C6)=O)(O5)[C@]3(C)C2=O	DMSO : 250 mg/mL (550.04 mM; Need ultrasonic)	DMSO Solution	65634	10mM * 50uL	https://www.medchemexpress.com/obacunone.html	Apoptosis	Cancer	No Development Reported
HYCPK11030	D9	N/A	HY-N0880	Cinobufotalin		1108-68-5	458.54	Others	Free Base	Cinobufotalin is a cardiotonic steroids or bufadienolides, is extracted from the skin secretions of the giant toads. Cinobufotalin has been used as a cardiotonic, diuretic and a hemostatic agent, Cinobufotalin is also a potential anti-lung cancer agent[1].	C26H34O7	C[C@]([C@@H](C(C=C1)=COC1=O)[C@H]2OC(C)=O)(CC[C@@]3([H])[C@@]4([H])CC[C@@]5(O)[C@@]3(CC[C@H](O)C5)C)[C@@]64[C@@H]2O6	DMSO : ≥ 35 mg/mL (76.33 mM)	DMSO Solution	64691	10mM * 50uL	https://www.medchemexpress.com/Cinobufotalin.html	Others	Cancer	Launched
HYCPK11030	D10	N/A	HY-N0859	Schisanhenol	Schizanhenol;Gomisin-K3	69363-14-0	402.48	Others	Free Base	Schisanhenol is a natural compound solated from Schisandra rubriflora; UGT2B7 UDP-glucuronosyltransferases inhibitor. IC50 value: Target: in vitro: Schisanhenol exhibited strong inhibition toward UGT2B7, with the residual activity to be 7.9% of control activity [1]. The BAECs were cultured with ox-LDL (200 microg/ml) in the presence and absence of Sal (10 and 50 micromol L(- 1)) for 24 h. The cyt…	C23H30O6	COC(C(OC)=C(OC)C=C1C[C@H](C)[C@H](C)C2)=C1C3=C2C=C(OC)C(OC)=C3O	DMSO : 250 mg/mL (621.15 mM; Need ultrasonic)	DMSO Solution	64777	10mM * 50uL	https://www.medchemexpress.com/Schisanhenol.html	Others	Cancer	No Development Reported
HYCPK11030	D11	N/A	HY-122524	7-Methylguanosine		20244-86-4	297.27	Endogenous Metabolite; Nucleoside Antimetabolite/Analog	Free Base	7-Methylguanosine is a novel cNIIIB nucleotidase inhibitor with IC50 value of 87.8?±?7.5?μM.	C11H15N5O5	[O-]C1=NC(N)=NC2=C1[N+](C)=CN2[C@H]3[C@@H]([C@@H]([C@H](O3)CO)O)O	H2O : 83.33 mg/mL (280.32 mM; Need ultrasonic); DMSO : 12.5 mg/mL (42.05 mM; Need ultrasonic)	DMSO Solution	60927	10mM * 50uL	https://www.medchemexpress.com/7-Methylguanosine.html	Cell Cycle/DNA Damage; Metabolic Enzyme/Protease	Inflammation/Immunology	No Development Reported
HYCPK11030	E2	N/A	HY-N4289	3-Epiursolic Acid		989-30-0	456.70	Cathepsin	Free Acid	3-Epiursolic Acid is a triterpenoid isolated from Myrtaceae, acts as a competitive inhibitor of cathepsin L (ICIC50, 6.5 μM; Ki, 19.5 μM), with no obvious effect on cathepsin B[1].	C30H48O3	OC([C@]12[C@]([C@H]([C@H](C)CC2)C)([H])C3=CC[C@@]([C@@]4([C@@](C(C)([C@H](O)CC4)C)([H])CC5)C)([H])[C@]5(C)[C@]3(C)CC1)=O	10 mM in DMSO	DMSO Solution	59697	10mM * 50uL	https://www.medchemexpress.com/3-epiursolic-acid.html	Metabolic Enzyme/Protease	Cancer	No Development Reported
HYCPK11030	E3	N/A	HY-N1372A	Fangchinoline		436-77-1	608.72	Apoptosis; Autophagy; FAK; HIV		Fangchinoline is isolated from Stephania tetrandra with extensive biological activities, such as enhancing immunity, anti-inflammatory sterilization and anti-atherosclerosis. Fangchinoline, a novel HIV-1 inhibitor, inhibits HIV-1 replication by impairing gp160 proteolytic processing[1]. Fangchinoline targets Focal adhesion kinase (FAK) and suppresses FAK-mediated signaling pathway in tumor cells …	C37H40N2O6	OC1=C(OC2=CC([C@]3([H])CC(C=C4)=CC=C4O5)=C(CCN3C)C=C2OC)C([C@](N6C)([H])CC7=CC=C(OC)C5=C7)=C(CC6)C=C1OC	DMSO : 50 mg/mL (82.14 mM; Need ultrasonic)	DMSO Solution	58490	10mM * 50uL	https://www.medchemexpress.com/fangchinoline.html	Anti-infection; Apoptosis; Autophagy; Protein Tyrosine Kinase/RTK	Cancer; Infection	No Development Reported
HYCPK11030	E4	N/A	HY-N1431	Tabersonine		4429-63-4	336.43	Others	Free Base	Tabersonine is an indole alkaloid mainly isolated from Catharanthus roseus. Tabersonine disrupts Aβ(1-42) aggregation and ameliorates Aβ aggregate-induced cytotoxicity. Tabersonine has anti-inflammatory activities and acts as a potential therapeutic candidate for the treatment of ALI/ARDS[1].	C21H24N2O2	O=C(OC)C1=C2NC3=CC=CC=C3[C@@]24CCN5CC=C[C@@]([C@@]45[H])(CC)C1	10 mM in DMSO	DMSO Solution	59191	10mM * 50uL	https://www.medchemexpress.com/tabersonine.html	Others	Inflammation/Immunology; Neurological Disease	No Development Reported
HYCPK11030	E5	N/A	HY-N3006	Sakuranetin		2957-21-3	286.28	Fungal	Free Base	Sakuranetin is a rice flavonoid phytoalexin, shows strong antifungal activity[1]. Sakuranetin has anti-inflammatory and antioxidative activities. Sakuranetin ameliorates LPS-induced acute lung injury[2].	C16H14O5	O=C1C2=C(O)C=C(OC)C=C2O[C@H](C3=CC=C(O)C=C3)C1	DMSO : ≥ 125 mg/mL (436.64 mM)	DMSO Solution	65727	10mM * 50uL	https://www.medchemexpress.com/Sakuranetin.html	Anti-infection	Infection; Inflammation/Immunology	No Development Reported
HYCPK11030	E6	N/A	HY-N0591	Dehydrocostus Lactone	(-)-Dehydrocostus lactone;Epiligulyl oxide	477-43-0	230.30	Others	Free Base	Dehydrocostus Lactone is a major sesquiterpene lactone isolated from the roots of Saussurea lappa. IC50 value: Target: In vitro: Dehydrocostus Lactone promoted apoptosis with increased activation of caspases 8, 9, 7, 3, enhanced PARP cleavage, decreased Bcl-xL expression and increased levels of Bax, Bak, Bok, Bik, Bmf, and t-Bid. We have demonstrated that Dehydrocostus Lactone inhibits cell growt…	C15H18O2	O=C(O[C@@]([C@@]1([H])C(CC[C@@]21[H])=C)([H])[C@@]3([H])CCC2=C)C3=C	Ethanol : 15 mg/mL (65.13 mM; Need ultrasonic); DMSO : ≥ 62.5 mg/mL (271.39 mM)	DMSO Solution	60464	10mM * 50uL	https://www.medchemexpress.com/Dehydrocostus-Lactone.html	Others	Cancer	No Development Reported
HYCPK11030	E7	N/A	HY-N0189	Aloe emodin	Rhabarberone;3-Hydroxymethylchrysazine	481-72-1	270.24	Autophagy	Free Base	Aloe emodin is a hydroxyanthraquinone present in Aloe vera leaves, has a specific in vitro and in vivo antitumor activity. IC50 value: Target: in vitro: aloe-emodin treatment led to the dissociation of heat shock protein 90 (HSP90) and ER α and increased ER α ubiquitination. Protein fractionation results suggest that aloe-emodin tended to induce cytosolic ER α degradation [1]. Aloe-emodin, a natu…	C15H10O5	O=C1C2=C(C=CC=C2O)C(C3=CC(CO)=CC(O)=C13)=O	Ethanol : 1 mg/mL (3.70 mM; Need ultrasonic and warming); DMSO : 41.67 mg/mL (154.20 mM; Need ultrasonic); H2O : < 0.1 mg/mL (insoluble)	DMSO Solution	59117	10mM * 50uL	https://www.medchemexpress.com/Aloe-emodin.html	Autophagy	Cancer	No Development Reported
HYCPK11030	E8	N/A	HY-N1103A	Vasicine (hydrochloride)	Peganine (hydrochloride)	7174-27-8	224.69	Others	Hydrochloride	Vasicine hydrochloride (peganine hydrochloride) is a quinazoline alkaloid isolated from Justicia adhatoda. Vasicine (peganine) possesses anti- tuberculosis activity[1].	C11H13ClN2O	O[C@H]1CCN2C1=NC3=C(C=CC=C3)C2.[H]Cl	DMSO : 130 mg/mL (578.57 mM; Need ultrasonic)	DMSO Solution	59295	10mM * 50uL	https://www.medchemexpress.com/vasicine-hydrochloride.html	Others	Infection; Inflammation/Immunology	No Development Reported
HYCPK11030	E9	N/A	HY-N1127	Tricin		520-32-1	330.29	CMV	Free Base	Tricin is a natural flavonoid present in large amounts in rice bran. Tricin can inhibit human cytomegalovirus (HCMV) replication by inhibiting CDK9. Tricin inhibits the proliferation and invasion of C6 glioma cells via the upregulation of focal-adhesion-finase (FAK)-targeting microRNA-7[1][2][3].	C17H14O7	O=C1C=C(C2=CC(OC)=C(O)C(OC)=C2)OC3=CC(O)=CC(O)=C13	DMSO : 125 mg/mL (378.46 mM; Need ultrasonic)	DMSO Solution	59436	10mM * 50uL	https://www.medchemexpress.com/tricin.html	Anti-infection	Cancer; Infection	No Development Reported
HYCPK11030	E10	N/A	HY-N0377	Liquiritigenin	4',7-Dihydroxyflavanone	578-86-9	256.25	Estrogen Receptor/ERR	Free Base	Liquiritigenin, a flavanone isolated from Glycyrrhiza uralensis, is a highly selective estrogen receptor β (ERβ) agonist with an EC50 of 36.5 nM for activation of the ERE tk-Luc.	C15H12O4	O=C1C[C@@H](C2=CC=C(O)C=C2)OC3=CC(O)=CC=C13	DMSO : 125 mg/mL (487.80 mM; Need ultrasonic)	DMSO Solution	59312	10mM * 50uL	https://www.medchemexpress.com/Liquiritigenin.html	Others	Cancer; Inflammation/Immunology; Neurological Disease	No Development Reported
HYCPK11030	E11	N/A	HY-N0441	Neferine	(-)-Neferine	2292-16-2	624.77	Apoptosis; Autophagy; NF-κB	Free Base	Neferine is a major bisbenzylisoquinline alkaloid. Neferine strongly inhibits NF-κB activation.	C38H44N2O6	OC1=CC=C(C[C@@H]2N(C)CCC3=C2C=C(OC)C(OC)=C3)C=C1OC4=CC5=C(C=C4OC)CCN(C)[C@@H]5CC6=CC=C(OC)C=C6	DMSO : 62 mg/mL (99.24 mM; Need ultrasonic)	DMSO Solution	59833	10mM * 50uL	https://www.medchemexpress.com/Neferine.html	Apoptosis; Autophagy; NF-κB	Metabolic Disease; Cancer	No Development Reported
HYCPK11030	F2	N/A	HY-B0921	Succinylsulfathiazole	Succinylsulphathiazole	116-43-8	355.39	Antibiotic; Bacterial	Free Acid	Succinylsulfathiazole is a sulfonamide, it is an ultra long acting drug.	C13H13N3O5S2	O=C(O)CCC(NC1=CC=C(S(=O)(NC2=NC=CS2)=O)C=C1)=O	DMSO : 100 mg/mL (281.38 mM; Need ultrasonic); H2O : 1 mg/mL (2.81 mM; ultrasonic and warming and heat to 80°C)	DMSO Solution	17211	10mM * 50uL	https://www.medchemexpress.com/Succinylsulfathiazole.html	Anti-infection	Infection	Launched
HYCPK11030	F3	N/A	HY-B0941	6-Benzylaminopurine	Benzyladenine;6-BAP;N6-Benzyladenine	1214-39-7	225.25	Others	Free Base	6-Benzylaminopurine is a first-generation synthetic cytokinin that elicits plant growth and development, also is an inhibitor of respiratory kinase in plants, increases post-harvest life of green vegetables.	C12H11N5	C12=NC=NC(NCC3=CC=CC=C3)=C1NC=N2	DMSO : 50 mg/mL (221.98 mM; Need ultrasonic)	DMSO Solution	17100	10mM * 50uL	https://www.medchemexpress.com/6-Benzylaminopurine.html	Others	Others	No Development Reported
HYCPK11030	F4	N/A	HY-N0184A	Dipotassium glycyrrhizinate		68797-35-3	861.02	Virus Protease	Potassium	Dipotassium glycyrrhizinate is a natural compound, inhibits atopic dermatitis-related gene expression with anti-anti-inflammatory activity[1].	C42H61KO16	C[C@]12[C@@](C(C=C3[C@]2(CC[C@]4(C)[C@@]3([H])C[C@](C(O[K])=O)(C)CC4)C)=O)([H])[C@@]5([C@@](C(C)([C@@H](O[C@]6([H])[C@@H]([C@H]([C@H](O)[C@@H](C(O)=O)O6)O)O[C@]7([H])O[C@@H]([C@@H](O)[C@H](O)[C@H]7O)C(O)=O)CC5)C)([H])CC1)C	H2O : 50 mg/mL (58.07 mM; Need ultrasonic); DMSO : 5 mg/mL (5.81 mM; Need ultrasonic)	DMSO Solution	59731	10mM * 50uL	https://www.medchemexpress.com/dipotassium-glycyrrhizinate.html	Anti-infection	Inflammation/Immunology	Launched
HYCPK11030	F5	N/A	HY-N0333	Yunaconitine	Guayewuanine B	70578-24-4	659.76	Others	Free Base	Yunaconitine(Guayewuanine B) is a highly toxic aconitum alkaloid.	C35H49NO11	CO[C@@H]1C23[C@@]4([H])[C@](COC)(CN(CC)C2C([C@]5(OC(C)=O)[C@]6([H])[C@@]3([H])C[C@](O)([C@@H](OC)C5)[C@@H]6OC(C7=CC=C(OC)C=C7)=O)[C@@H]4OC)[C@H](O)C1	DMSO : ≥ 250 mg/mL (378.93 mM)	DMSO Solution	58301	10mM * 50uL	https://www.medchemexpress.com/Yunaconitine.html	Others	Cardiovascular Disease	No Development Reported
HYCPK11030	F6	N/A	HY-N1462	Atractyloside (potassium salt)		102130-43-8	802.99	Others	Potassium	Atractyloside potassium salt is a toxic diterpenoid glycoside isolated from the fruits of Xanthium sibiricum. Atractyloside potassium salt is a powerful and specific inhibitor of mitochondrial ADP/ATP transport. Atractyloside potassium salt inhibits chloride channels from mitochondrial membranes of rat heart[1][2][3].	C30H44K2O16S2	[H][C@@]12C(C(O)=O)C[C@@H](O[C@H]3[C@@H]([C@H]([C@@H]([C@@H](CO)O3)OS(=O)(O[K])=O)OS(=O)(O[K])=O)OC(CC(C)C)=O)C[C@@]1(C)[C@@]4([H])[C@@]5([C@@H](O)C([C@H](CC4)C5)=C)CC2	DMSO : 250 mg/mL (311.34 mM; Need ultrasonic); H2O : 100 mg/mL (124.53 mM; Need ultrasonic)	DMSO Solution	49803	10mM * 50uL	https://www.medchemexpress.com/atractyloside-potassium-salt.html	Others	Others	No Development Reported
HYCPK11030	F7	N/A	HY-13516	Aloperine		56293-29-9	232.36	Apoptosis; Autophagy; Filovirus; HIV	Free Base	Aloperine is an alkaloid in sophora plants such as Sophora alopecuroides L, which has shown anti-cancer, anti-inflammatory and anti-virus properties[1]. Aloperine is widely used to treat patients with allergic contact dermatitis eczema and other skin inflammation in China[2]. Aloperine induces apoptosis and autophagy in HL-60 cells[1].	C15H24N2	[H][C@]1(C2)[C@](CCCC3)([H])N3C[C@]2([H])[C@@]4([H])C(CCCN4)=C1	DMSO : 31.25 mg/mL (134.49 mM; Need ultrasonic)	DMSO Solution	47658	10mM * 50uL	https://www.medchemexpress.com/aloperine.html	Anti-infection; Apoptosis; Autophagy	Cancer; Infection; Inflammation/Immunology	No Development Reported
HYCPK11030	F8	N/A	HY-I0508	Phthalic acid		88-99-3	166.13	Others		Phthalic acid is the final common metabolite of phthalic acid esters (PAEs). Phthalic acid can be used for the synthesis of synthetic agents, such as isophthalic acid (IPA), and terephthalic acid (TPA). Phthalic acid has applications in the preparation of phthalate ester plasticizers[1].	C8H6O4	OC(C1=CC=CC=C1C(O)=O)=O	10 mM in DMSO	DMSO Solution	11254	10mM * 50uL	https://www.medchemexpress.com/phthalic-acid.html	Others	Others	No Development Reported
HYCPK11030	F9	N/A	HY-N0058	4,5-Dicaffeoylquinic acid	Isochlorogenic acid C	57378-72-0	516.45	Endogenous Metabolite; HBV	Free Acid	4,5-Dicaffeoylquinic acid ( Isochlorogenic acid C) possesses potent hepatoprotective and anti-HBV effects. IC50 value: Target: Anti-hepatitis natural produce. In vitro: To study anti-hepatitis effect of isochlorogenic acid C, anti-apoptotic and anti-injury properties of test compound were evaluated. The results showed that test compound at concentrations of 10 to 100 μg/ml significantly reduced t…	C25H24O12	O=C([C@]1(O)C[C@@H](OC(/C=C/C2=CC=C(O)C(O)=C2)=O)[C@@H](OC(/C=C/C3=CC=C(O)C(O)=C3)=O)[C@H](O)C1)O	DMSO : 50 mg/mL (96.81 mM; Need ultrasonic)	DMSO Solution	26647	10mM * 50uL	https://www.medchemexpress.com/4,5-Dicaffeoylquinic-acid.html	Anti-infection; Metabolic Enzyme/Protease	Infection	No Development Reported
HYCPK11030	F10	N/A	HY-N0858	Gomisin G		62956-48-3	536.57	HIV	Free Base	Gomisin G is an ethanolic extract of the stems of Kadsura interior; exhibits potent anti-HIV activity with EC50 and therapeutic index (TI) values of 0.006 microgram/mL and 300, respectively.	C30H32O9	COC1=C(OCO2)C2=CC([C@H](OC(C3=CC=CC=C3)=O)[C@](O)(C)[C@@H](C)C4)=C1C(C4=CC(OC)=C5OC)=C5OC	H2O : < 0.1 mg/mL (insoluble); DMSO : ≥ 50 mg/mL (93.18 mM)	DMSO Solution	27406	10mM * 50uL	https://www.medchemexpress.com/Gomisin-G.html	Anti-infection	Infection	No Development Reported
HYCPK11030	F11	N/A	HY-W009732	Sinapinic acid	Sinapic acid	530-59-6	224.21	Angiotensin-converting Enzyme (ACE); Apoptosis; HDAC; Reactive Oxygen Species	Free Acid	Sinapinic acid (Sinapic acid) is a phenolic compound isolated from Hydnophytum formicarum Jack. Rhizome, acts as an inhibitor of HDAC, with an IC50 of 2.27 mM[1], and also inhibits ACE-I activity[2]. Sinapinic acid posssess potent anti-tumor activity, induces apoptosis of tumor cells[1]. Sinapinic acid shows antioxidant and antidiabetic activities[2]. Sinapinic acid reduces total cholesterol, tri…	C11H12O5	COC1=C(O)C(OC)=CC(/C=C/C(O)=O)=C1	DMSO : 100 mg/mL (446.01 mM; Need ultrasonic)	DMSO Solution	65730	10mM * 50uL	https://www.medchemexpress.com/Sinapinic_acid.html	Apoptosis; Cell Cycle/DNA Damage; Epigenetics; Immunology/Inflammation; Metabolic Enzyme/Protease; NF-κB	Cancer; Metabolic Disease	No Development Reported
HYCPK11030	G2	N/A	HY-17510	Gossypol (acetic acid)	(±)-Gossypol-acetic acid;BL-193 (acetic acid)	12542-36-8	578.61	Bcl-2 Family	Acetate	Gossypol acetic acid ((±)-Gossypol-acetic acid), a natural product isolated from cottonseeds and roots, binds to Bcl-xL protein and Bcl-2 protein with Kis of 0.5-0.6 μM and 0.2-0.3 mM, respectively.	C32H34O10	OC1=C(C2=C(O)C(C(C=O)=C(O)C(O)=C3C(C)C)=C3C=C2C)C(C)=CC4=C(C(C)C)C(O)=C(O)C(C=O)=C41.O=C(O)C	DMSO : 25 mg/mL (43.21 mM; Need ultrasonic)	DMSO Solution	10817	10mM * 50uL	https://www.medchemexpress.com/Gossypol-acetic-acid.html	Apoptosis	Cancer	Phase 3
HYCPK11030	G3	N/A	HY-16592	Brefeldin A	BFA;Cyanein;Decumbin	20350-15-6	280.36	Antibiotic; Autophagy; CRISPR/Cas9; HSV; Mitophagy	Free Base	Brefeldin A (BFA) is a lactone antibiotic and a specific inhibitor of protein trafficking. Brefeldin A blocks the transport of secreted and membrane proteins from endoplasmic reticulum to Golgi apparatus[1][2]. Brefeldin A is also an autophagy and mitophagy inhibitor[3]. Brefeldin A is a CRISPR/Cas9 activator[5]. Brefeldin A inhibits HSV-1 and has anti-cancer activity[5].	C16H24O4	O[C@@H]1C[C@]2([H])[C@@](/C=C/CCC[C@H](C)OC(/C=C/[C@H]2O)=O)([H])C1	DMSO : 20.83 mg/mL (74.30 mM; Need ultrasonic); Ethanol : 33.33 mg/mL (118.88 mM; Need ultrasonic)	DMSO Solution	66836	10mM * 50uL	https://www.medchemexpress.com/Brefeldin-A.html	Anti-infection; Autophagy; Cell Cycle/DNA Damage	Cancer; Infection	No Development Reported
HYCPK11030	G4	N/A	HY-107738	Guggulsterone	Z/E-Guggulsterone	95975-55-6	312.45	Akt; Apoptosis; Autophagy; Caspase; FXR; JNK	Free Base	Guggulsterone is a plant sterol derived from the gum resin of the tree Commiphora wightii. Guggulsterone inhibits the growth of a wide variety of tumor cells and induces apoptosis through down regulation of antiapoptotic gene products (IAP1, xIAP, Bfl-1/A1, Bcl-2, cFLIP and survivin), modulation of cell cycle proteins (cyclin D1 and c-Myc), activation of caspases and JNK, inhibition of Akt[1]. Gu…	C21H28O2	C[C@@]1(/C2=C/C)[C@](CC2=O)([H])[C@@]3([H])[C@]([C@@]4(C(CC3)=CC(CC4)=O)C)([H])CC1	DMSO : 20.83 mg/mL (66.67 mM; Need ultrasonic)	DMSO Solution	43951	10mM * 50uL	https://www.medchemexpress.com/guggulsterone.html	Apoptosis; Autophagy; MAPK/ERK Pathway; Metabolic Enzyme/Protease; PI3K/Akt/mTOR	Cancer	No Development Reported
HYCPK11030	G5	N/A	HY-14855B	Tedizolid (phosphate)	TR-701FA	856867-55-5	450.32	Antibiotic; Bacterial	Free Acid	Tedizolid phosphate (TR-701FA) is a novel oxazolidinone with activity against Gram-positive pathogens.	C17H16FN6O6P	O=C1O[C@@H](COP(O)(O)=O)CN1C2=CC=C(C3=CC=C(C4=NN(C)N=N4)N=C3)C(F)=C2	DMSO : ≥ 36 mg/mL (79.94 mM); H2O : 0.1 mg/mL (0.22 mM; Need ultrasonic)	DMSO Solution	18297	10mM * 50uL	https://www.medchemexpress.com/Tedizolid-phosphate.html	Anti-infection	Infection	Launched
HYCPK11030	G6	N/A	HY-N1914	Ergothioneine	L-(+)-Ergothioneine	497-30-3	229.30	Endogenous Metabolite	Free Base	Ergothioneine, an imidazole-2-thione derivative of histidine betaine, is synthesized by certain bacteria and fungi. Ergothioneine is generally considered an antioxidant[1].	C9H15N3O2S	S=C1NC(C[C@@H](C([O-])=O)[N+](C)(C)C)=CN1	H2O : 125 mg/mL (545.14 mM; Need ultrasonic)	DMSO Solution	59839	10mM * 50uL	https://www.medchemexpress.com/ergothioneine.html	Metabolic Enzyme/Protease	Others	Phase 3
HYCPK11030	G7	N/A	HY-124422	Pentacosanoic acid		506-38-7	382.66	Endogenous Metabolite	Free Acid	Pentacosanoic acid is a 25-carbon long-chain saturated fatty acid. Pentacosanoic is a conjugate acid of a pentacosanoate[1].	C25H50O2	CCCCCCCCCCCCCCCCCCCCCCCCC(O)=O	DMSO : < 1 mg/mL (insoluble or slightly soluble); Ethanol : < 1 mg/mL (insoluble)	DMSO Solution	57047	10mM * 50uL	https://www.medchemexpress.com/pentacosanoic-acid.html	Metabolic Enzyme/Protease	Metabolic Disease	No Development Reported
HYCPK11030	G8	N/A	HY-W010271	(2S,3R,4S)-4-Hydroxyisoleucine	(2S,3R,4S)-4-Hydroxy-L-isoleucine	55399-93-4	147.17	Others		(2S,3R,4S)-4-Hydroxyisoleucine is an orally active compound isolated from Trigonella foenum-graecum, with anti-diabetes and anti-diabetic nephropathy activity[1].	C6H13NO3	O[C@@H](C)[C@H](C)[C@H](N)C(O)=O	H2O : 125 mg/mL (849.36 mM; Need ultrasonic)	DMSO Solution	58346	10mM * 50uL	https://www.medchemexpress.com/2s-3r-4s-4-hydroxyisoleucine.html	Others	Metabolic Disease	No Development Reported
HYCPK11030	G9	N/A	HY-111911	Xanthocillin X permethyl ether		4464-33-9	316.35	Others	Free Base	Xanthocillin X permethyl ether is a natural compound isolated from fungal extracts, with Aβ-42 lowering activity[1].	C20H16N2O2	[C-]#[N+]C(/C([N+]#[C-])=C/C1=CC=C(OC)C=C1)=C\C2=CC=C(OC)C=C2	DMSO : 5 mg/mL (15.81 mM; Need ultrasonic)	DMSO Solution	63440	10mM * 50uL	https://www.medchemexpress.com/xanthocillin-x-permethyl-ether.html	Others	Neurological Disease	No Development Reported
HYCPK11030	G10	N/A	HY-A0130	Sulfalene	Sulfametopyrazine;AS-18908	152-47-6	280.30	Antibiotic; Bacterial; Parasite	Free Base	Sulfalene (Sulfametopyrazine) is an antimalarial agent. Sulfalene is also a long-acting sulfonamide antibacterial.	C11H12N4O3S	O=S(C1=CC=C(N)C=C1)(NC2=NC=CN=C2OC)=O	DMSO : 100 mg/mL (356.76 mM; Need ultrasonic and warming)	DMSO Solution	27526	10mM * 50uL	https://www.medchemexpress.com/Sulfalene.html	Anti-infection	Infection	Launched
HYCPK11030	G11	N/A	HY-101399	γ-Glu-Phe	γ-Glutamylphenylalanine	7432-24-8	294.30	Endogenous Metabolite	Free Acid	γ-Glu-Phe (γ-Glutamylphenylalanine) is synthesized by Bacillus amyloliquefaciens (GBA) and Aspergillus oryzae (GAO). γ-Glu-Phe or the post-enzymatic reaction mixture enhances the umami intensity of commercial soy sauce and model chicken broth[1].	C14H18N2O5	OC([C@@H](NC(CC[C@H](N)C(O)=O)=O)CC1=CC=CC=C1)=O	H2O : ≥ 50 mg/mL (169.89 mM)	DMSO Solution	24313	10mM * 50uL	https://www.medchemexpress.com/_gamma_-Glu-Phe.html	Metabolic Enzyme/Protease	Others	No Development Reported
HYCPK11030	H2	N/A	HY-B1304	(-)-Sparteine (sulfate pentahydrate)	(-)-Lupinidine (sulfate pentahydrate)	6160-12-9	422.54	Sodium Channel	Sulfate	(-)-Sparteine sulfate pentahydrate ((-)-Lupinidine sulfate pentahydrate) is a class 1a antiarrhythmic agent and a sodium channel blocker. It is an alkaloid, can chelate the bivalents calcium and magnesium.	C15H26N2 . H2SO4 .5H2O	O=S(O)(O)=O.[H][C@]12C[C@](CN3[C@]2([H])CCCC3)([H])[C@@](CCCC4)([H])N4C1.O.O.O.O.O	DMSO : ≥ 100 mg/mL (236.66 mM)	DMSO Solution	17592	10mM * 50uL	https://www.medchemexpress.com/_-_-Sparteine-sulfate-pentahydrate.html	Membrane Transporter/Ion Channel	Cardiovascular Disease	Launched
HYCPK11030	H3	N/A	HY-13718	Oglufanide	H-Glu-Trp-OH;L-Glutamyl-L-tryptophan	38101-59-6	333.34	Endogenous Metabolite; HCV; VEGFR	Free Acid	Oglufanide inhibits vascular endothelial growth factor (VEGF), which may inhibit angiogenesis. This agent has also been reported to stimulate the immune response to hepatitic C virus and intracellular bacterial infections.	C16H19N3O5	O=C(O)[C@H](CC1=CNC2=CC=CC=C12)NC([C@H](CCC(O)=O)N)=O	DMSO : 15.5 mg/mL (46.50 mM; Need ultrasonic and warming)	DMSO Solution	20837	10mM * 50uL	https://www.medchemexpress.com/Oglufanide.html	Anti-infection; Metabolic Enzyme/Protease; Protein Tyrosine Kinase/RTK	Cardiovascular Disease; Inflammation/Immunology	Phase 2
HYCPK11030	H4	N/A	HY-N0012	Glycitin	Glycitein 7-O-β-glucoside	40246-10-4	446.40	Bacterial; Influenza Virus	Free Base	Glycitin is a natural isoflavone isolated from legumes; promotes the proliferation of bone marrow stromal cells and osteoblasts and suppresses bone turnover.Glycitin is antibacterial, antiviral and estrogenic.	C22H22O10	O[C@H]1[C@H](O)[C@@H](CO)O[C@@H](OC2=CC(OC=C(C3=CC=C(O)C=C3)C4=O)=C4C=C2OC)[C@@H]1O	DMSO : ≥ 100 mg/mL (224.01 mM)	DMSO Solution	24374	10mM * 50uL	https://www.medchemexpress.com/Glycitin.html	Anti-infection	Cancer; Infection	No Development Reported
HYCPK11030	H5	N/A	HY-N0693	Schisandrin A	Schizandrin-A;Wuweizisu-A;Deoxyschizandrin	61281-38-7	416.51	Autophagy; Cytochrome P450; Virus Protease	Free Base	Schisandrin A inhibits CYP3A activity with an IC50 of 6.60 μM and Ki of 5.83 μM, respectively.	C24H32O6	C[C@H]1CC2=CC(OC)=C(OC)C(OC)=C2C3=C(OC)C(OC)=C(OC)C=C3C[C@H]1C	DMSO : 50 mg/mL (120.05 mM; Need ultrasonic); H2O : < 0.1 mg/mL (insoluble)	DMSO Solution	21529	10mM * 50uL	https://www.medchemexpress.com/Schisandrin-A.html	Anti-infection; Autophagy; Metabolic Enzyme/Protease	Inflammation/Immunology; Cancer	No Development Reported
HYCPK11030	H6	N/A	HY-B0395C	Sitafloxacin (hydrate)	DU6859a hydrate	163253-35-8	436.84	Antibiotic; Bacterial	Free Acid	Sitafloxacin Hydrate is a new-generation, broad-spectrum oral fluoroquinolone antibiotic. Target: Antibacterial Sitafloxacin Hydrate, a new-generation, broad-spectrum oral fluoroquinolone that is very active against many Gram-positive, Gram-negative and anaerobic clinical isolates, including strains resistant to other fluoroquinolones, was recently approved in Japan for the treatment of respirato…	C19H18ClF2N3O3.3/2H2O	N[C@H]1C2(CC2)CN(C(C(Cl)=C3N([C@H]4[C@@H](F)C4)C=C(C(O)=O)C5=O)=C(C=C35)F)C1.[1.5 H2O]	H2O : < 0.1 mg/mL (insoluble); DMSO : 8.9 mg/mL (20.37 mM; Need ultrasonic and warming)	DMSO Solution	13362	10mM * 50uL	https://www.medchemexpress.com/Sitafloxacin-hydrate.html	Anti-infection	Infection	Launched
HYCPK11030	H7	N/A	HY-N0420	Succinic acid	Wormwood acid	110-15-6	118.09	Endogenous Metabolite	Free Acid	Succinic acid is an intermediate product of the tricarboxylic acid cycle, as well as one of fermentation products of anaerobic metabolism.	C4H6O4	O=C(O)CCC(O)=O	H2O : 30 mg/mL (254.04 mM; Need ultrasonic); DMSO : 100 mg/mL (846.81 mM; Need ultrasonic)	DMSO Solution	14595	10mM * 50uL	https://www.medchemexpress.com/Succinic_acid.html	Metabolic Enzyme/Protease	Metabolic Disease	Launched
HYCPK11030	H8	N/A	HY-N0722	Neochlorogenic acid	trans-5-O-Caffeoylquinic acid	906-33-2	354.31	COX; Interleukin Related; NF-κB; TNF Receptor	Free Acid	Neochlorogenic acid is a natural polyphenolic compound found in dried fruits and other plants. Neochlorogenic acid inhibits the production of TNF-α and IL-1β. Neochlorogenic acid suppresses iNOS and COX-2 protein expression. Neochlorogenic acid also inhibits phosphorylated NF-κB p65 and p38 MAPK activation.	C16H18O9	O=C([C@]1(O)C[C@@H](OC(/C=C/C2=CC=C(O)C(O)=C2)=O)[C@@H](O)[C@H](O)C1)O	DMSO : 100 mg/mL (282.24 mM; Need ultrasonic); H2O : 2 mg/mL (5.64 mM; Need ultrasonic)	DMSO Solution	18937	10mM * 50uL	https://www.medchemexpress.com/Neochlorogenic-acid.html	Apoptosis; Immunology/Inflammation; NF-κB	Inflammation/Immunology; Cancer	No Development Reported
HYCPK11030	H9	N/A	HY-113061	Pseudouridine		1445-07-4	244.20	Endogenous Metabolite	Free Base	Pseudouridine, the most abundant modified nucleoside in non-coding RNAs, enhances the function of transfer RNA and ribosomal RNA by stabilizing RNA structure.	C9H12N2O6	O=C1NC(C([C@H]2[C@@H]([C@@H]([C@@H](CO)O2)O)O)=CN1)=O	DMSO : 125 mg/mL (511.88 mM; Need ultrasonic)	DMSO Solution	63907	10mM * 50uL	https://www.medchemexpress.com/Pseudouridine.html	Metabolic Enzyme/Protease	Others	No Development Reported
HYCPK11030	H10	N/A	HY-N2128	Nigakinone		18110-86-6	266.25	Others	Free Base	Nigakinone is one of the most abundant alkaloids responsible for the major pharmacological activities of Kumu.	C15H10N2O3	O=C1N2C3=C(N=CC=C3C4=C2C=CC=C4)C(OC)=C1O	DMSO : 8.33 mg/mL (31.29 mM; Need ultrasonic)	DMSO Solution	50186	10mM * 50uL	https://www.medchemexpress.com/Nigakinone.html	Others	Inflammation/Immunology	No Development Reported
HYCPK11030	H11	N/A	HY-N0082	Praeruptorin B	Praeruptorin D	73069-28-0	426.46	Fatty Acid Synthase (FASN)	Free Base	Praeruptorin B is an inhibitor of sterol regulatory element-binding proteins (SREBPs).	C24H26O7	O=C1C=CC2=CC=C3C([C@H](OC(/C(C)=C\C)=O)[C@H](OC(/C(C)=C\C)=O)C(C)(C)O3)=C2O1	10 mM in DMSO	DMSO Solution	34240	10mM * 50uL	https://www.medchemexpress.com/Praeruptorin_B.html	Metabolic Enzyme/Protease	Metabolic Disease	No Development Reported
HYCPK11031	A2	N/A	HY-B1742	Proxyphylline		603-00-9	238.24	Adenosine Receptor	Free Base	Proxyphylline is a methylxanthine derivative used as a cardiac stimulant, vasodilator and bronchodilator[1].	C10H14N4O3	O=C(N1C)N(C)C2=C(N(CC(O)C)C=N2)C1=O	DMSO : ≥ 100 mg/mL (419.74 mM)	DMSO Solution	26313	10mM * 50uL	https://www.medchemexpress.com/Proxyphylline.html	GPCR/G Protein	Cardiovascular Disease	Launched
HYCPK11031	A3	N/A	HY-N0074	Byakangelicol		26091-79-2	316.31	COX	Free Base	Byakangelicol, isolated from Angelica dahurica, inhibits interleukin-1beta (IL-1beta) -induced prostaglandin E2 (PGE2) release in A549 cells mediated by suppression of cyclooxygenase-2 (COX-2) expression and the activity of COX-2 enzyme. Byakangelicol has therapeutic potential as an anti-inflammatory drug on airway inflammation[1].	C17H16O6	O=C1C=CC2=C(OC)C3=C(OC=C3)C(OC[C@@H](O4)C4(C)C)=C2O1	10 mM in DMSO	DMSO Solution	66190	10mM * 50uL	https://www.medchemexpress.com/byakangelicol.html	Immunology/Inflammation	Inflammation/Immunology	No Development Reported
HYCPK11031	A4	N/A	HY-N0614	Sucralose	E955;Trichlorosucrose	56038-13-2	397.63	Endogenous Metabolite	Free Base	Sucralose is an intense organochlorine artificial sweetener.	C12H19Cl3O8	ClC[C@]1(O[C@H](CCl)[C@@H](O)[C@@H]1O)O[C@H]([C@@H]([C@@H](O)[C@H]2Cl)O)O[C@@H]2CO	H2O : 100 mg/mL (251.49 mM; Need ultrasonic); DMSO : 100 mg/mL (251.49 mM; Need ultrasonic)	DMSO Solution	27438	10mM * 50uL	https://www.medchemexpress.com/Sucralose.html	Metabolic Enzyme/Protease	Cancer	Phase 3
HYCPK11031	A5	N/A	HY-100528	Nanchangmycin	Nanchangmycin A	65101-87-3	889.10	Antibiotic; Bacterial	Sodium	Nanchangmycin, a polyether antibiotic produced by Streptomyces nanchangensis NS3226, inhibits gram-positive bacteria[1]. Nanchangmycin is a broad spectrum antiviral active against Zika virus[2].	C47H77NaO14	C[C@H]1[C@@]2(O[C@]([C@@]3([H])O[C@](O)([C@H](C)C[C@@H]3C)CO)([H])C[C@@H]2C)O[C@]([C@]4(O[C@]5(O[C@]([C@H](C)[C@@H](O)C5)([H])[C@@H](C)/C=C(C)/C([C@H](C)C[C@H](C)C(O[Na])=O)=O)CC4)C)([H])C[C@@H]1O[C@@]6([H])O[C@@H]([C@@H](OC)CC6)C	DMSO : ≥ 30 mg/mL (33.74 mM)	DMSO Solution	21802	10mM * 50uL	https://www.medchemexpress.com/Nanchangmycin.html	Anti-infection	Infection	No Development Reported
HYCPK11031	A6	N/A	HY-N2166	Tomatine	α-Tomatine;Lycopersicin;Tomatin	17406-45-0	1034.19	Proteasome	Free Base	Tomatine is a glycoalkaloid, found in the tomato plant (Lycopersicon esculentum Mill.). Tomatine elicits neurotoxicity in RIP1 kinase and caspase-independent manner. Tomatine promotes the upregulation of nuclear apoptosis inducing factor (AIF) in neuroblastoma cells. Tomatine also inhibits 20S proteasome activity[1].	C50H83NO21	C[C@@]12[C@]([C@@H]3C)([H])[C@](O[C@@]34CC[C@H](C)CN4)([H])C[C@@]1([H])[C@@](CC[C@]5([H])[C@@]6(CC[C@H](O[C@]([C@@H]([C@@H](O)[C@H]7O[C@@](O[C@H](CO)[C@@H](O)[C@@H]8O[C@@](OC[C@@H](O)[C@@H]9O)([H])[C@@H]9O)([H])[C@@H]8O[C@]([C@@H]([C@@H](O)[C@@H]%10O)O)([H])O[C@@H]%10CO)O)([H])O[C@@H]7CO)C5)C)([H])[C@]6([H])CC2	DMSO : 250 mg/mL (241.74 mM; Need ultrasonic)	DMSO Solution	61826	10mM * 50uL	https://www.medchemexpress.com/tomatine.html	Metabolic Enzyme/Protease	Neurological Disease	No Development Reported
HYCPK11031	A7	N/A	HY-N0575	Pinocembrin	(+)-Pinocoembrin; Dihydrochrysin; Galangin flavanone	480-39-7	256.25	Autophagy; Bacterial; Reactive Oxygen Species	Free Base	Pinocembrin ((+)-Pinocoembrin) is a flavonoid found in propolis, acts as a competitive inhibitor of histidine decarboxylase, and is an effective anti-allergic agent, with antioxidant, antimicrobial and anti-inflammatory properties[1].	C15H12O4	O=C1C[C@@H](C2=CC=CC=C2)OC3=CC(O)=CC(O)=C13	DMSO : 83.33 mg/mL (325.19 mM; Need ultrasonic)	DMSO Solution	65818	10mM * 50uL	https://www.medchemexpress.com/Pinocembrin.html	Anti-infection; Autophagy; Immunology/Inflammation; Metabolic Enzyme/Protease; NF-κB	Infection; Inflammation/Immunology; Cancer	Phase 2
HYCPK11031	A8	N/A	HY-16566A	Kanamycin (sulfate)	Kanamycin A monosulfate	25389-94-0	582.58	Antibiotic; Bacterial	Sulfate	Kanamycin sulfate is an aminoglycoside bacteriocidal antibiotic which acts by binding to the bacterial 30S ribosomes.	C18H38N4O15S	OS(O)(=O)=O.O[C@H]1[C@](O[C@@H]2[C@@H](N)C[C@@H](N)[C@H](O[C@@]3([H])O[C@H](CO)[C@@H](O)[C@H](N)[C@H]3O)[C@H]2O)([H])O[C@H](CN)[C@@H](O)[C@@H]1O	H2O : 100 mg/mL (171.65 mM; Need ultrasonic); DMSO : < 1 mg/mL (insoluble or slightly soluble)	DMSO Solution	39680	10mM * 50uL	https://www.medchemexpress.com/Kanamycin-sulfate.html	Anti-infection	Infection	Launched
HYCPK11031	A9	N/A	HY-W010130	7-Hydroxy-3,4-dihydro-2(1H)-quinolinone	3,4-Dihydro-7-hydroxy-2(1H)-quinolinone	22246-18-0	163.17	Monoamine Oxidase	Free Base	7-?Hydroxy-?3,?4-?dihydro-?2(1H)?-?quinolinone (3,4-Dihydro-7-hydroxy-2(1H)-quinolinone) is a weak MAO-A inhibitor, with an IC50 of 183 μM, and has no effect on MAO-B[1].	C9H9NO2	O=C1NC2=C(C=CC(O)=C2)CC1	H2O : 1 mg/mL (6.13 mM; Need ultrasonic); DMSO : 100 mg/mL (612.86 mM; Need ultrasonic)	DMSO Solution	61034	10mM * 50uL	https://www.medchemexpress.com/7-​Hydroxy-​3,​4-​dihydro-​2_1H_​-​quinolinone.html	Neuronal Signaling	Neurological Disease	No Development Reported
HYCPK11031	A10	N/A	HY-107994	Aminooxyacetic acid hemihydrochloride	Carboxymethoxylamine Hemihydrochloride	2921-14-4	109.30	GABA Receptor	Hydrochloride	Aminooxyacetic acid hemihydrochloride is a malate-aspartate shuttle (MAS) inhibitor which also inhibits the GABA degradating enzyme GABA-T.	NH2OCH2COOH.0.5HCl	OC(CON)=O.[H]Cl.[1/2]	DMSO : 42.9 mg/mL (392.50 mM; Need ultrasonic and warming); H2O : 100 mg/mL (914.91 mM; Need ultrasonic)	DMSO Solution	63915	10mM * 50uL	https://www.medchemexpress.com/Aminooxyacetic_acid_hemihydrochloride.html	Membrane Transporter/Ion Channel; Neuronal Signaling	Cancer	No Development Reported
HYCPK11031	A11	N/A	HY-B0166A	L-Ascorbic acid (sodium salt)	Sodium L-ascorbate;Vitamin C (sodium salt)	134-03-2	198.11	Apoptosis; Reactive Oxygen Species	Sodium	L-Ascorbic acid sodium salt is a more bioavailable form of vitamin C that is an antioxidant agent.	C6H7NaO6	O[C@@H](CO)[C@]1([H])C(O[Na])=C(O)C(O1)=O	H2O : 100 mg/mL (504.77 mM; Need ultrasonic); DMSO : 1 mg/mL (5.05 mM; Need ultrasonic)	DMSO Solution	62890	10mM * 50uL	https://www.medchemexpress.com/L-Ascorbic-acid-sodium.html	Apoptosis; Immunology/Inflammation; Metabolic Enzyme/Protease; NF-κB	Cancer	Launched
HYCPK11031	B2	N/A	HY-119502	Camalexin		135531-86-1	200.26	Bacterial; Fungal; Reactive Oxygen Species		Camalexin is a phytoalexin isolated from Camelina sativa and Arabidopsis (Cruciferae) with antibacterial, antifungal, antiproliferative and anticancer activities. Camalexin can induce reactive oxygen species (ROS) production[1][2][3].	C11H8N2S	C12=C(C=CC=C2)NC=C1C3=NC=CS3	DMSO : 125 mg/mL (624.19 mM; Need ultrasonic)	DMSO Solution	59281	10mM * 50uL	https://www.medchemexpress.com/camalexin.html	Anti-infection; Immunology/Inflammation; Metabolic Enzyme/Protease; NF-κB	Cancer; Infection	No Development Reported
HYCPK11031	B3	N/A	HY-N0224	Epigoitrin		1072-93-1	129.18	Influenza Virus		Epigoitrin is a natural alkaloid from Isatis indigotica, with antiviral activities. Epigoitrin reduces susceptibility to influenza virus via mitochondrial antiviral signaling[1][2].	C5H7NOS	S=C1O[C@H](C=C)CN1	DMSO : 8.33 mg/mL (64.48 mM; Need ultrasonic)	DMSO Solution	57039	10mM * 50uL	https://www.medchemexpress.com/epigoitrin.html	Anti-infection	Infection; Cancer	No Development Reported
HYCPK11031	B4	N/A	HY-A0129	Histamine (phosphate)	Histamine diphosphate	51-74-1	307.14	Histamine Receptor	Phosphate	Histamine (phosphate) diphosphate is a potent agonist of histamine receptors and vasodilator. It can activate nitric oxide synthetase.	C5H15N3O8P2	NCCC1=CNC=N1.O=P(O)(O)O.O=P(O)(O)O	DMSO : 1.43 mg/mL (4.66 mM; Need ultrasonic); H2O : 100 mg/mL (325.58 mM; Need ultrasonic)	DMSO Solution	21502	10mM * 50uL	https://www.medchemexpress.com/Histamine-phosphate.html	GPCR/G Protein; Immunology/Inflammation; Neuronal Signaling	Neurological Disease; Endocrinology; Cancer	Launched
HYCPK11031	B5	N/A	HY-A0027	Fenspiride (Hydrochloride)		5053-08-7	296.79	Adrenergic Receptor; Histamine Receptor	Hydrochloride	Fenspiride Hcl is an α adrenergic and H1 histamine receptor antagonist. IC50 value: Target: Adrenergic receptor; H1 receptor Fenspiride hydrochloride is a bronchodilator with anti-inflammatory properties. Fenspiride hydrochloride inhibits mucus secretion and reduces the release of tachykinins at a prejunctional level. Fenspiride hydrochloride also may be an antagonist at α adrenergic and H1 hista…	C15H21ClN2O2	O=C1OC2(CCN(CCC3=CC=CC=C3)CC2)CN1.[H]Cl	H2O : 50 mg/mL (168.47 mM; Need ultrasonic); DMSO : 33.33 mg/mL (112.30 mM; Need ultrasonic)	DMSO Solution	07258	10mM * 50uL	https://www.medchemexpress.com/Fenspiride-Hydrochloride.html	GPCR/G Protein; Immunology/Inflammation; Neuronal Signaling	Inflammation/Immunology; Endocrinology	Launched
HYCPK11031	B6	N/A	HY-17362	Vancomycin (hydrochloride)		1404-93-9	1485.71	Antibiotic; Autophagy; Bacterial	Hydrochloride	Vancomycin hydrochloride is an antibiotic for the treatment of bacterial infections. It acts by inhibiting the second stage of cell wall synthesis of susceptible bacteria. Vancomycin also alters the permeability of the cell membrane and selectively inhibits ribonucleic acid synthesis.	C66H76Cl3N9O24	ClC1=CC([C@H]([C@@H](NC([C@H](NC)CC(C)C)=O)C(N[C@@H](CC(N)=O)C(N[C@@]2([H])C(N[C@]3([H])C4=CC(C5=C(C=C(O)C=C5O)[C@](C(O)=O)([H])NC([C@](NC3=O)([H])[C@H](O)C6=CC=C7C(Cl)=C6)=O)=C(O)C=C4)=O)=O)=O)O)=CC=C1OC8=C(C(O7)=CC2=C8)O[C@H]9[C@@H]([C@H]([C@H](O)[C@@H](CO)O9)O)O[C@@]%10([H])C[C@](N)([C@H](O)[C@H](C)O%10)C.Cl	DMSO : 24 mg/mL (16.15 mM; Need ultrasonic and warming); H2O : 33.33 mg/mL (22.43 mM; Need ultrasonic)	DMSO Solution	62150	10mM * 50uL	https://www.medchemexpress.com/Vancomycin-hydrochloride.html	Anti-infection; Autophagy	Infection; Cancer	Launched
HYCPK11031	B7	N/A	HY-A0057	Gabapentin		60142-96-3	171.24	Calcium Channel	Free Acid	Gabapentin (Neurontin) is a pharmaceutical drug, specifically a GABA analog. It was originally developed to treat epilepsy, and currently is also used to relieve neuropathic pain. IC50 Value: 140 nM (α2δ subunit of calcium channel) [1] Target: Calcium Channel in vitro: Gabapentin, baclofen and CGP 44532 all reduced the electrically stimulated release of [3H]glutamic acid (IC50=20 microM, 0.8 micr…	C9H17NO2	O=C(O)CC1(CN)CCCCC1	H2O : 50 mg/mL (291.99 mM; Need ultrasonic); DMSO : 1 mg/mL (5.84 mM; Need ultrasonic)	DMSO Solution	27943	10mM * 50uL	https://www.medchemexpress.com/Gabapentin.html	Membrane Transporter/Ion Channel; Neuronal Signaling	Neurological Disease	Launched
HYCPK11031	B8	N/A	HY-N0418	Quercitrin	Quercetin 3-rhamnoside	522-12-3	448.38	Autophagy; Reactive Oxygen Species; Ribosomal S6 Kinase (RSK)	Free Base	Quercitrin is a natural compound found in Tartary buckwheat with a potential anti-inflammation effect that is used to treat heart and vascular conditions. IC50 value: Target: In vitro: There were significant increases in caspase-3 activity, loss of MMP, and increases in the apoptotic cell population in response to quercitrin in DLD-1 colon cancer cells in a time- and dose-dependent manner. [1] In…	C21H20O11	OC1=CC(O)=C(C(C(O[C@H]2[C@H](O)[C@H](O)[C@@H](O)[C@H](C)O2)=C(C3=CC(O)=C(O)C=C3)O4)=O)C4=C1	DMSO : ≥ 31 mg/mL (69.14 mM)	DMSO Solution	19673	10mM * 50uL	https://www.medchemexpress.com/Quercitrin.html	Autophagy; Immunology/Inflammation; MAPK/ERK Pathway; Metabolic Enzyme/Protease; NF-κB	Inflammation/Immunology	No Development Reported
HYCPK11031	B9	N/A	HY-N1406	6-Methylcoumarin		92-48-8	160.17	Others	Free Base	6-Methylcoumarin is a synthetic fragrance widely used in cosmetics.	C10H8O2	O=C1C=CC2=CC(C)=CC=C2O1	DMSO : ≥ 100 mg/mL (624.34 mM)	DMSO Solution	31368	10mM * 50uL	https://www.medchemexpress.com/6-Methylcoumarin.html	Others	Others	No Development Reported
HYCPK11031	B10	N/A	HY-B1282A	Sulfaquinoxaline (sodium salt)		967-80-6	322.32	Antibiotic; Bacterial; Parasite	Sodium	Sulfaquinoxaline sodium salt is an antimicrobial for veterinary use, with activity against a broad spectrum of Gram-negative and Gram-positive bacteria. Sulfaquinoxaline is used to prevent coccidiosis and bacterial infections[1][2].	C14H11N4NaO2S	O=S(C1=CC=C(N)C=C1)([N-]C2=NC3=CC=CC=C3N=C2)=O.[Na+]	DMSO : 100 mg/mL (310.25 mM; Need ultrasonic); H2O : < 0.1 mg/mL (insoluble)	DMSO Solution	27692	10mM * 50uL	https://www.medchemexpress.com/Sulfaquinoxaline_sodium_salt.html	Anti-infection	Infection	No Development Reported
HYCPK11031	B11	N/A	HY-N0890	Tubeimoside I	Tubeimoside-1;Lobatoside-H	102040-03-9	1319.44	Apoptosis	Free Base	Tubeimoside I(Lobatoside-H) is an extract from Chinese herbal medicine Bolbostemma paniculatum (MAXIM.) FRANQUET (Cucurbitaceae) has been shown as a potent anti-tumor agent for a variety of human cancers. IC50 value: Target: Anticancer natural compound in vitro: TBMS I inhibited the proliferation of both HepG2 and L-02 cells in a dose- and time-dependent manner, but HepG2 cells appeared more sens…	C63H98O29	O=C(O[C@H](OCC(O)[C@H]1O)[C@@H]1OC(OC(C)C(OC(CC(O)(CC(O[C@@H]2[C@H]3O)=O)C)=O)C4OC(OCC(O)C5O)C5O)C4O)C6(CCC(C)(C)C7)C7C8=CCC9C(C)(CCC%10C9(CC(O)C(OC(OC(CO)C(O)C%11O)C%11O[C@H](OC2)[C@@H]3O)C%10(C)CO)C)C8(C)CC6	DMSO : ≥ 100 mg/mL (75.79 mM)	DMSO Solution	18062	10mM * 50uL	https://www.medchemexpress.com/Tubeimoside-I.html	Apoptosis	Cancer	No Development Reported
HYCPK11031	C2	N/A	HY-N0049	Nuciferine		475-83-2	295.38	5-HT Receptor; Dopamine Receptor	Free Base	Nuciferine is an antagonist at 5-HT2A (IC50=478 nM), 5-HT2C (IC50=131 nM), and 5-HT2B (IC50=1 μM), an inverse agonist at 5-HT7 (IC50=150 nM), a partial agonist at D2 (EC50=64 nM), D5 (EC50=2.6 μM) and 5-HT6 (EC50=700 nM), an agonist at 5-HT1A (EC50=3.2 μM) and D4 (EC50=2 μM) receptor.	C19H21NO2	CN1CCC2=CC(OC)=C(OC)C3=C2[C@@]1([H])CC4=CC=CC=C34	H2O : < 0.1 mg/mL (insoluble); DMSO : 11.11 mg/mL (37.61 mM; Need ultrasonic)	DMSO Solution	25752	10mM * 50uL	https://www.medchemexpress.com/Nuciferine.html	GPCR/G Protein; Neuronal Signaling	Neurological Disease	No Development Reported
HYCPK11031	C3	N/A	HY-N0467	Rebaudioside C	Dulcoside B	63550-99-2	951.01	Endogenous Metabolite	Free Base	Rebaudioside C(Dulcoside B) is used as natural sweeteners to diabetics and others on carbohydrate-controlled diets.	C44H70O22	O[C@H]1[C@H](O)[C@@H](CO)O[C@@H](OC([C@@]2(C)[C@](CC[C@]3(CC4=C)[C@@]5([H])CC[C@]4(O[C@]6([H])O[C@H](CO)[C@@H](O)[C@H](O[C@]7([H])O[C@H](CO)[C@@H](O)[C@H](O)[C@H]7O)[C@H]6O[C@@]8([H])[C@H](O)[C@H](O)[C@@H](O)[C@H](C)O8)C3)([H])[C@@]5(C)CCC2)=O)[C@@H]1O	DMSO : ≥ 40 mg/mL (42.06 mM)	DMSO Solution	16587	10mM * 50uL	https://www.medchemexpress.com/rebaudioside-c.html	Metabolic Enzyme/Protease	Others	No Development Reported
HYCPK11031	C4	N/A	HY-N0541	Pseudoginsenoside F11	Ginsenoside A1	69884-00-0	801.01	Endogenous Metabolite	Free Base	Pseudoginsenoside F11 (Ginsenoside A1), a component of Panax quinquefolium (American ginseng), has been demonstrated to antagonize the learning and memory deficits induced by scopolamine, morphine and methamphetamine in mice.	C42H72O14	C[C@@]([C@@]12C)(C[C@H](O[C@@](O[C@H](CO)[C@@H](O)[C@@H]3O)([H])[C@@H]3O[C@@](O[C@@H](C)[C@H](O)[C@H]4O)([H])[C@@H]4O)[C@@]5([H])C6(C)C)[C@@](C[C@@H](O)[C@]1([H])[C@]([C@]7(O[C@@H](C(C)(O)C)CC7)C)([H])CC2)([H])[C@]5(CC[C@@H]6O)C	H2O : 0.67 mg/mL (0.84 mM; Need ultrasonic); DMSO : 100 mg/mL (124.84 mM; Need ultrasonic)	DMSO Solution	25263	10mM * 50uL	https://www.medchemexpress.com/Pseudoginsenoside-F11.html	Metabolic Enzyme/Protease	Others	No Development Reported
HYCPK11031	C5	N/A	HY-101411	4-Acetamidobutanoic acid	N-acetyl GABA	3025-96-5	145.16	Endogenous Metabolite; GABA Receptor	Free Acid	4-Acetamidobutanoic acid (N-acetyl GABA) is a γ-aminobutyric acid (GABA) derivative.	C6H11NO3	O=C(O)CCCNC(C)=O	H2O : 50 mg/mL (344.45 mM; Need ultrasonic)	DMSO Solution	24064	10mM * 50uL	https://www.medchemexpress.com/4-Acetamidobutanoic_acid.html	Membrane Transporter/Ion Channel; Metabolic Enzyme/Protease; Neuronal Signaling	Others	No Development Reported
HYCPK11031	C6	N/A	HY-N0294	Protocatechuic acid	3,4-Dihydroxybenzoic acid	99-50-3	154.12	Others	Free Acid	Protocatechuic acid is a phenolic compound which exhibits neuroprotective effect.	C7H6O4	O=C(O)C1=CC=C(O)C(O)=C1	H2O : 10 mg/mL (64.88 mM; Need ultrasonic); DMSO : 50 mg/mL (324.42 mM; Need ultrasonic)	DMSO Solution	20350	10mM * 50uL	https://www.medchemexpress.com/Protocatechuic-acid.html	Others	Neurological Disease	No Development Reported
HYCPK11031	C7	N/A	HY-N0011	Baohuoside I	Icariin-II;Icariside-II	113558-15-9	514.52	Apoptosis; CXCR	Free Base	Baohuoside I, a flavonoid isolated from Epimedium koreanum Nakai, acts as an inhibitor of CXCR4, downregulates CXCR4 expression, induces apoptosis and shows anti-tumor activity.	C27H30O10	OC1=CC(O)=C2C(OC(C3=CC=C(OC)C=C3)=C(O[C@H](O[C@@H](C)[C@H](O)[C@H]4O)[C@@H]4O)C2=O)=C1C/C=C(C)\C	DMSO : ≥ 32 mg/mL (62.19 mM)	DMSO Solution	16785	10mM * 50uL	https://www.medchemexpress.com/Baohuoside-I.html	Apoptosis; GPCR/G Protein; Immunology/Inflammation	Cancer; Inflammation/Immunology; Endocrinology	No Development Reported
HYCPK11031	C8	N/A	HY-N2340	D-(+)-Melezitose	(+)-Melezitose;D-Melezitose	597-12-6	504.44	Bacterial	Free Base	D-(+)-Melezitose can be used to identify clinical isolates of indole-positive and indole-negative Klebsiella spp.	C18H32O16	OC[C@@]1([C@H]([C@H](O)[C@@H](CO)O1)O[C@@]2([H])O[C@@H]([C@@H](O)[C@H](O)[C@H]2O)CO)O[C@H]3O[C@@H]([C@@H](O)[C@H](O)[C@H]3O)CO	H2O : 100 mg/mL (198.24 mM; Need ultrasonic); DMSO : 100 mg/mL (198.24 mM; Need ultrasonic)	DMSO Solution	24005	10mM * 50uL	https://www.medchemexpress.com/D-__addition__-Melezitose.html	Anti-infection	Infection	No Development Reported
HYCPK11031	C9	N/A	HY-N0006	Demethoxycurcumin	Curcumin II;Desmethoxycurcumin;Monodemethoxycurcumin	22608-11-3	338.35	Apoptosis; Autophagy; Bacterial	Free Base	Demethoxycurcumin(Curcumin II) is a major active curcuminoid; possess anti-inflammatory properties; also exert cytotoxic effects in human cancer cells via induction of apoptosis. IC50 value: Target: in vitro: DMC significantly decreased NO secretion by 35-41% in our inflamed cell model. Decrease in NO production by DMC was concomitant with down-regulation of iNOS at mRNA and protein levels compar…	C20H18O5	O=C(CC(/C=C/C1=CC=C(O)C=C1)=O)/C=C/C2=CC=C(O)C(OC)=C2.[(E)].[(E)]	DMSO : 100 mg/mL (295.55 mM; Need ultrasonic); H2O : < 0.1 mg/mL (insoluble)	DMSO Solution	22151	10mM * 50uL	https://www.medchemexpress.com/Demethoxycurcumin.html	Anti-infection; Apoptosis; Autophagy	Inflammation/Immunology; Cancer	No Development Reported
HYCPK11031	C10	N/A	HY-N0904	Ginsenoside C-K	Ginsenoside compound K; Ginsenoside K	39262-14-1	622.87	COX; Cytochrome P450; NO Synthase	Free Base	Ginsenoside C-K, a bacterial metabolite of G-Rb1, exhibits anti-inflammatory effects by reducing iNOS and COX-2. Ginsenoside C-K exhibits an inhibition against the activity of CYP2C9 and CYP2A6 in human liver microsomes with IC50s of 32.0±3.6 μM and 63.6±4.2 μM, respectively.	C36H62O8	C[C@@]([C@@]12C)(CC[C@@]3([H])C4(C)C)[C@@](C[C@@H](O)[C@]1([H])[C@]([C@@](CC/C=C(C)/C)(C)O[C@@H]([C@@H]([C@@H](O)[C@@H]5O)O)O[C@@H]5CO)([H])CC2)([H])[C@]3(CC[C@@H]4O)C	DMSO : ≥ 100 mg/mL (160.55 mM)	DMSO Solution	19293	10mM * 50uL	https://www.medchemexpress.com/Ginsenoside-C-K.html	Immunology/Inflammation; Metabolic Enzyme/Protease	Inflammation/Immunology	No Development Reported
HYCPK11031	C11	N/A	HY-13067	Tripterin	Celastrol	34157-83-0	450.61	Apoptosis; Autophagy; Mitophagy; Proteasome	Free Acid	Tripterin (Celastrol) is a proteasome inhibitor which potently and preferentially inhibits the chymotrypsin-like activity of a purified 20S proteasome with IC50 of 2.5 μM.	C29H38O4	OC1=C(C2=CC=C3[C@](C)([C@]4(CC[C@]3(C2=CC1=O)C)C)CC[C@@]5(C)CC[C@@](C(O)=O)(C[C@]54[H])C)C	DMSO : 33.33 mg/mL (73.97 mM; Need ultrasonic)	DMSO Solution	20552	10mM * 50uL	https://www.medchemexpress.com/Celastrol.html	Apoptosis; Autophagy; Metabolic Enzyme/Protease	Inflammation/Immunology; Cancer	No Development Reported
HYCPK11031	D2	N/A	HY-N1408	trans-Trimethoxyresveratrol	trans-trismethoxy Resveratrol;E-Resveratrol Trimethyl Ether;Tri-O-methylresveratrol	22255-22-7	270.32	Reactive Oxygen Species	Free Base	Trans-Trimethoxyresveratrol is a derivative of Resveratrol (RSV),and it may be a more potent anti-inflammatory, antiangiogenic and vascular-disrupting agent when compared with resveratrol. In vitro: The in vitro study of resveratrol and trans-Trimethoxyresveratrol showed rather weak cytotoxic effects on three cancer cell lines (HepG2, MCF-7, and MDA-MB-231), which contradicted a previous study re…	C17H18O3	COC1=CC=C(/C=C/C2=CC(OC)=CC(OC)=C2)C=C1	DMSO : ≥ 50 mg/mL (184.97 mM); H2O : < 0.1 mg/mL (insoluble)	DMSO Solution	26546	10mM * 50uL	https://www.medchemexpress.com/trans-Trimethoxyresveratrol.html	Immunology/Inflammation; Metabolic Enzyme/Protease; NF-κB	Inflammation/Immunology; Cancer	No Development Reported
HYCPK11031	D3	N/A	HY-Y1139	Pimelic acid	Heptanedioic acid;1,5-Pentanedicarboxylic acid;1,7-Heptanedioic acid	111-16-0	160.17	Endogenous Metabolite	Free Acid	Pimelic acid is the organic compound and its derivatives are involved in the biosynthesis of the amino acid called lysine.	C7H12O4	O=C(O)CCCCCC(O)=O	10 mM in DMSO	DMSO Solution	29905	10mM * 50uL	https://www.medchemexpress.com/Pimelic_acid.html	Metabolic Enzyme/Protease	Metabolic Disease	No Development Reported
HYCPK11031	D4	N/A	HY-N6631	7-Methoxyisoflavone		1621-56-3	252.26	AMPK	Free Base	7-Methoxyisoflavone is an isoflavone derivative and also an activator of adenosine monophosphate-activated protein kinase (AMPK).	C16H12O3	O=C1C(C2=CC=CC=C2)=COC3=CC(OC)=CC=C13	DMSO : 25 mg/mL (99.10 mM; Need ultrasonic); H2O : < 0.1 mg/mL (insoluble)	DMSO Solution	28790	10mM * 50uL	https://www.medchemexpress.com/7-Methoxyisoflavone.html	Epigenetics; PI3K/Akt/mTOR	Cancer; Metabolic Disease	No Development Reported
HYCPK11031	D5	N/A	HY-N0659	Jujuboside A		55466-04-1	1207.35	GABA Receptor	Free Acid	Jujuboside A is a glycoside extracted from Semen Ziziphi Spinosae, a Chinese herbal medicine used to treat insomnia and anxiety.	C58H94O26	C[C@]([C@]1([H])CC2)(CC[C@]3([H])[C@@]1(CC[C@H](O[C@@](OC[C@H](O)[C@@H]4O[C@@](O[C@H](CO[C@@H]([C@@H]([C@@H](O)[C@@H]5O)O)O[C@@H]5CO)[C@@H](O)[C@@H]6O)([H])[C@@H]6O[C@@](OC[C@@H](O)[C@@H]7O)([H])[C@@H]7O)([H])[C@@H]4O[C@@](O[C@@H](C)[C@H](O)[C@H]8O)([H])[C@@H]8O)C3(C)C)C)[C@@]9(CO%10)[C@@]2([H])[C@]([C@]%11(O)C)([H])[C@@]%10(O[C@@H](/C=C(C)/C)C%11)C9	H2O : 50 mg/mL (41.41 mM; Need ultrasonic)	DMSO Solution	26563	10mM * 50uL	https://www.medchemexpress.com/Jujuboside_A.html	Membrane Transporter/Ion Channel; Neuronal Signaling	Neurological Disease	No Development Reported
HYCPK11031	D6	N/A	HY-N0382	Galangin	Norizalpinin;3,5,7-Trihydroxyflavone	548-83-4	270.24	Autophagy; Cytochrome P450	Free Base	Galangin (Norizalpinin) is?an?agonist/antagonist?of the?arylhydrocarbon?receptor. Galangin (Norizalpinin) also shows inhibition of CYP1A1 activity.	C15H10O5	O=C1C(O)=C(C2=CC=CC=C2)OC3=CC(O)=CC(O)=C13	DMSO : ≥ 36 mg/mL (133.21 mM)	DMSO Solution	20653	10mM * 50uL	https://www.medchemexpress.com/Galangin.html	Autophagy; Metabolic Enzyme/Protease	Cancer	No Development Reported
HYCPK11031	D7	N/A	HY-B1407	Phthalylsulfathiazole	N4-Phthalylsulfathiazole	85-73-4	403.43	Bacterial	Free Acid	Phthalylsulfathiazole is a kind of sulfonamides used as an antibacterial drug.	C17H13N3O5S2	O=C(O)C1=CC=CC=C1C(NC2=CC=C(S(=O)(NC3=NC=CS3)=O)C=C2)=O	DMSO : ≥ 40 mg/mL (99.15 mM)	DMSO Solution	17716	10mM * 50uL	https://www.medchemexpress.com/Phthalylsulfathiazole.html	Anti-infection	Others	No Development Reported
HYCPK11031	D8	N/A	HY-N0901	Corynoxine		6877-32-3	384.47	Autophagy	Free Base	Corynoxine is an enantiomer of Corynoxine B; induces autophagy in different neuronal cell lines, including N2a and SHSY-5Y cells. IC50 value: Tareget: Autophagy inducer In vivo, Cory promotes the formation of autophagosomes in the fat bodies of Drosophila. By inducing autophagy, Cory promotes the clearance of wild-type and A53T α-syn in inducible PC12 cells. Interestingly, different from its enan…	C22H28N2O4	O=C(NC1=C2C=CC=C1)[C@@]32[C@@](C[C@H](/C(C(OC)=O)=C\OC)[C@H](CC)C4)([H])N4CC3	H2O : < 0.1 mg/mL (insoluble); DMSO : ≥ 100 mg/mL (260.10 mM)	DMSO Solution	16778	10mM * 50uL	https://www.medchemexpress.com/Corynoxine.html	Autophagy	Cancer	No Development Reported
HYCPK11031	D9	N/A	HY-N0255	alpha-Hederin	α-Hederin	27013-91-8	750.96	Apoptosis	Free Acid	alpha-Hederin (α-Hederin) is a water-soluble pentacyclic triterpenoid saponin, possessing several biological properties such as antispasmodic, moliscicidic, anthelmithic and inhibiting cell proliferation，	C41H66O12	OC[C@@]1(C)[C@]2([H])CC[C@@]3(C)[C@]4(C)CC[C@@]5(C(O)=O)CCC(C)(C)C[C@@]5([H])C4=CC[C@]3([H])[C@@]2(C)CC[C@@H]1O[C@]6([H])OC[C@H](O)[C@H](O)[C@H]6O[C@@]7([H])[C@H](O)[C@H](O)[C@@H](O)[C@H](C)O7	H2O : < 0.1 mg/mL (insoluble); DMSO : ≥ 100 mg/mL (133.16 mM)	DMSO Solution	25728	10mM * 50uL	https://www.medchemexpress.com/alpha-Hederin.html	Apoptosis	Others	No Development Reported
HYCPK11031	D10	N/A	HY-N0037	Albiflorin		39011-90-0	480.46	Reactive Oxygen Species	Free Base	Albiflorin is a major constituent contained in peony root; possesses therapeutic potential for neurodegenerative diseases. IC50 value: Target: in vitro: Albiflorin significantly ameliorated Glu-induced reduction of cell viability, nuclear and mitochondrial apoptotic alteration, reactive oxygen species accumulation, and B-cell lymphoma 2 (Bcl-2)/Bax ratio. Albiflorin also enhanced phosphorylation …	C23H28O11	O=C(C1=CC=CC=C1)OC[C@@]2([C@@]([C@H](O)C[C@@]3(OC2=O)C)([H])C4)[C@]43O[C@@H]5O[C@@H]([C@@H](O)[C@H](O)[C@H]5O)CO	DMSO : ≥ 100 mg/mL (208.13 mM)	DMSO Solution	16944	10mM * 50uL	https://www.medchemexpress.com/Albiflorin.html	Immunology/Inflammation; Metabolic Enzyme/Protease; NF-κB	Inflammation/Immunology	No Development Reported
HYCPK11031	D11	N/A	HY-N0089	Schisandrin B	γ-Schisandrin;Wuweizisu B	61281-37-6	400.46	Autophagy; Reactive Oxygen Species	Free Base	Schisandrin B (γ-Schisandrin) is a dibenzocyclooctadiene derivative isolated from Fructus Schisandrae, has been shown to produce antioxidant effect on rodent liver and heart. IC50 value: Target: in vitro: Schisandrin B exhibits anti-inflammatory activity through modulation of the redox-sensitive transcription factors Nrf2 and NF-κB. SB inhibited mitogen-induced proliferation and cytokine secretio…	C23H28O6	CC(C1)C(C)CC2=CC(OC)=C(OC)C(OC)=C2C3=C1C=C4OCOC4=C3OC	DMSO : 14.29 mg/mL (35.68 mM; Need ultrasonic); H2O : < 0.1 mg/mL (insoluble)	DMSO Solution	16952	10mM * 50uL	https://www.medchemexpress.com/Schisandrin-B.html	Autophagy; Immunology/Inflammation; Metabolic Enzyme/Protease; NF-κB	Neurological Disease; Cancer	No Development Reported
HYCPK11031	E2	N/A	HY-14615	[6]-Gingerol	(S)-(+)-[6]Gingerol;6-Gingerol	23513-14-6	294.39	AMPK; Apoptosis	Free Base	[6]-Gingerol is an active compound isolated from Ginger (Zingiber officinale Rosc), exhibits a variety of biological activities including anticancer, anti-inflammation, and anti-oxidation.	C17H26O4	CCCCC[C@H](O)CC(CCC1=CC=C(O)C(OC)=C1)=O	DMSO : ≥ 50 mg/mL (169.84 mM)	DMSO Solution	24038	10mM * 50uL	https://www.medchemexpress.com/[6]-Gingerol.html	Apoptosis; Epigenetics; PI3K/Akt/mTOR	Cancer	No Development Reported
HYCPK11031	E3	N/A	HY-13520	Nocodazole	Oncodazole;R17934	31430-18-9	301.32	Apoptosis; Autophagy; Bcr-Abl; CRISPR/Cas9; Microtubule/Tubulin	Free Base	Nocodazole (Oncodazole) is a rapidly-reversible inhibitor of microtubule. Nocodazole binds to β-tubulin and disrupts microtubule assembly/disassembly dynamics, which prevents mitosis and induces apoptosis in tumor cells. Nocodazole inhibits Bcr-Abl, and activates CRISPR/Cas9.	C14H11N3O3S	O=C(OC)NC1=NC2=CC=C(C(C3=CC=CS3)=O)C=C2N1	DMSO : 20 mg/mL (66.37 mM; Need ultrasonic)	DMSO Solution	10555	10mM * 50uL	https://www.medchemexpress.com/Nocodazole.html	Apoptosis; Autophagy; Cell Cycle/DNA Damage; Cytoskeleton; Protein Tyrosine Kinase/RTK	Cancer	No Development Reported
HYCPK11031	E4	N/A	HY-N0003	Honokiol	NSC 293100	35354-74-6	266.33	Akt; Autophagy; ERK; HCV	Free Base	Honokiol is a bioactive, biphenolic phytochemical that possesses potent antioxidative, anti-inflammatory, antiangiogenic, and anticancer activities by targeting a variety of signaling molecules. It inhibits the activation of Akt and enhances the phosphorylation of ERK1/ERK2. Honokiol can readily cross the blood brain barrier.	C18H18O2	OC1=C(CC=C)C=C(C2=CC(CC=C)=CC=C2O)C=C1	DMSO : ≥ 50 mg/mL (187.74 mM)	DMSO Solution	10058	10mM * 50uL	https://www.medchemexpress.com/honokiol.html	Anti-infection; Autophagy; MAPK/ERK Pathway; PI3K/Akt/mTOR; Stem Cell/Wnt	Cancer	No Development Reported
HYCPK11031	E5	N/A	HY-N0132A	Synephrine (hydrochloride)	Oxedrine hydrochloride	5985-28-4	203.67	Adrenergic Receptor; Endogenous Metabolite	Hydrochloride	Synephrine hydrochloride (Oxedrine hydrochloride) is an α-adrenergic and β-adrenergic agonist derived from the Citrus aurantium, it has sympathomimetic and structural similarities to ephedra and ephedrine alkaloids[1][2].	C9H14ClNO2	OC(C1=CC=C(O)C=C1)CNC.Cl	DMSO : ≥ 52 mg/mL (255.31 mM)	DMSO Solution	16884	10mM * 50uL	https://www.medchemexpress.com/synephrine-hydrochloride.html	GPCR/G Protein; Metabolic Enzyme/Protease; Neuronal Signaling	Neurological Disease; Endocrinology	No Development Reported
HYCPK11031	E6	N/A	HY-12593	GS967		1262618-39-2	347.22	Sodium Channel	Free Base	GS967 (GS-458967) is a potent, and selective inhibitor of cardiac late sodium current (late INa ) with IC50 values of 0.13 and 0.21 μM for ventricular myocytes and isolated hearts, respectively.	C14H7F6N3O	FC(C1=NN=C2C=CC(C3=CC=C(OC(F)(F)F)C=C3)=CN21)(F)F	DMSO : 50 mg/mL (144.00 mM; Need ultrasonic)	DMSO Solution	15271	10mM * 50uL	https://www.medchemexpress.com/GS967.html	Membrane Transporter/Ion Channel	Cardiovascular Disease	No Development Reported
HYCPK11031	E7	N/A	HY-N0077	Ginkgolic Acid	Ginkgolic acid (15:1);Ginkgolic acid I;Romanicardic acid	22910-60-7	346.50	E1/E2/E3 Enzyme	Free Acid	Ginkgolic Acid is a natural compound that inhibits SUMOylation with an IC50 of 3.0 μM in in vitro assay.	C22H34O3	O=C(O)C1=C(CCCCCCC/C=C\CCCCCC)C=CC=C1O	H2O : < 0.1 mg/mL (insoluble); DMSO : ≥ 100 mg/mL (288.60 mM)	DMSO Solution	16604	10mM * 50uL	https://www.medchemexpress.com/Ginkgolic-Acid.html	Metabolic Enzyme/Protease	Cancer	No Development Reported
HYCPK11031	E8	N/A	HY-N0389	Columbin		546-97-4	358.39	COX	Free Base	Columbin is a diterpenoid furanolactone with anti-inflammation activity.	C20H22O6	O=C1[C@](C=C2)(O)[C@@](CC3)(C)[C@@]([C@@](C[C@@H](C4=COC=C4)O5)(C)[C@]3([H])C5=O)([H])[C@]2([H])O1	DMSO : ≥ 100 mg/mL (279.03 mM); H2O : < 0.1 mg/mL (insoluble)	DMSO Solution	23584	10mM * 50uL	https://www.medchemexpress.com/Columbin.html	Immunology/Inflammation	Inflammation/Immunology	No Development Reported
HYCPK11031	E9	N/A	HY-18234A	Leupeptin (hemisulfate)		103476-89-7	475.59	Cathepsin	Sulfate	Leupeptin hemisulfate is a membrane-permeable thiolprotease inhibitor that inhibits Cathepsin B, Cathepsin H and Cathepsin L, and also impairs amphisome-lysosome fusion[1]. Leupeptin hemisulfate also exhibits anti-inflammatory effect[2].	C20H38N6O4 . 1/2H2SO4	O=C[C@@H](NC([C@@H](NC([C@@H](NC(C)=O)CC(C)C)=O)CC(C)C)=O)CCCNC(N)=N.[0.5H2SO4]	H2O : ≥ 19 mg/mL (39.95 mM)	DMSO Solution	31662	10mM * 50uL	https://www.medchemexpress.com/Leupeptin-hemisulfate.html	Metabolic Enzyme/Protease	Inflammation/Immunology	No Development Reported
HYCPK11031	E10	N/A	HY-77554	Cephalomannine		71610-00-9	831.90	Microtubule/Tubulin	Free Base	Cephalomannine is a taxol derivative with antitumor, antiproliferative properties. IC50 value: Target: Cephalomannine is an active anti-cancer agent obtained from Taxus yunnanensis and has an antineoplastic effect on tumors found in mice. Cephalomannine is a chemotherapy drug that is given as a treatment for some types of cancer. Cephalomannine is most commonly used to treat non-small cell lung c…	C45H53NO14	O=C(/C(C)=C/C)N[C@@H](C1=CC=CC=C1)[C@H](C(O[C@@H]2C(C)=C([C@@H](OC(C)=O)C([C@@]3(C)[C@]([C@](OC(C)=O)(CO4)[C@H]4C[C@@H]3O)([H])[C@@H]5OC(C6=CC=CC=C6)=O)=O)C(C)(C)[C@@]5(O)C2)=O)O	DMSO : ≥ 100 mg/mL (120.21 mM); H2O : < 0.1 mg/mL (insoluble)	DMSO Solution	25853	10mM * 50uL	https://www.medchemexpress.com/cephalomannine.html	Cell Cycle/DNA Damage; Cytoskeleton	Cancer	No Development Reported
HYCPK11031	E11	N/A	HY-Z0548	Methyl 3,4-dihydroxybenzoate	Protocatechuic acid methyl ester;Methyl protocatechuate	2150-43-8	168.15	Apoptosis; Keap1-Nrf2	Free Base	Methyl 3,4-dihydroxybenzoate (Protocatechuic acid methyl ester; Methyl protocatechuate) is a major metabolite of antioxidant polyphenols found in green tea. Antioxidant and anti-inflammatory effect[1].	C8H8O4	O=C(OC)C1=CC=C(O)C(O)=C1	DMSO : ≥ 100 mg/mL (594.71 mM)	DMSO Solution	20351	10mM * 50uL	https://www.medchemexpress.com/Methyl_3,4-dihydroxybenzoate.html	Apoptosis; NF-κB	Cancer; Inflammation/Immunology	No Development Reported
HYCPK11031	F2	N/A	HY-17435	4'-Demethylepipodophyllotoxin	4'-O-demethylepipodophyllotoxin;4'-DMEP	6559-91-7	400.38	Microtubule/Tubulin	Free Base	4'-Demethylepipodophyllotoxin(4'-DMEP) is a key intermediate compound for the preparation of podophyllotoxin-type anti-cancer drugs; a potent inhibitor of microtubule assembly. IC50 Value: 0.31uM(EC5 0in HL60 cell, MTT assay, 48h); 0.37uM(EC50 in HepG2 cell, MTT assay, 48h) [1] Target: microtubule in vitro: 4-TMP-DMEP showed strong cytotoxicity activity against the above-mentioned five tumor cell…	C21H20O8	O=C1OC[C@]2([H])[C@H](O)C3=C(C=C4OCOC4=C3)[C@@H](C5=CC(OC)=C(O)C(OC)=C5)[C@]21[H]	DMSO : 100 mg/mL (249.76 mM; Need ultrasonic)	DMSO Solution	08957	10mM * 50uL	https://www.medchemexpress.com/4_acute_-demethylepipodophyllotoxin.html	Cell Cycle/DNA Damage; Cytoskeleton	Cancer	No Development Reported
HYCPK11031	F3	N/A	HY-17388	(±)-Huperzine A		120786-18-7	242.32	AChE	Free Base	(±)-Huperzine A, an active Lycopodium alkaloid extracted from traditional Chinese herb, is a potent, selective and reversible acetylcholinesterase (AChE) inhibitor and has been widely used in China for the treatment of Alzheimer's disease (AD). IC50 value: Target: AChE (±)-Huperzine A exhibited protective effects against d-gal-induced hepatotoxicity and inflamm-aging by inhibiting AChE activity a…	C15H18N2O	O=C1C=CC(C(/C2=C/C)(N)CC(C)=CC2C3)=C3N1	DMSO : ≥ 50 mg/mL (206.34 mM)	DMSO Solution	16527	10mM * 50uL	https://www.medchemexpress.com/__plusmn__-huperzine-a.html	Neuronal Signaling	Neurological Disease	No Development Reported
HYCPK11031	F4	N/A	HY-B0126	Marbofloxacin		115550-35-1	362.36	Antibiotic; Bacterial	Free Acid	Marbofloxacin is a potent antibiotic of which depends upon its inhibition of DNA-gyrase. Marbofloxacin is a synthetic, broad spectrum bactericidal agent. Target: DNA-gyrase Marbofloxacin is a third-generation fluoroquinolone for veterinary use, the antimicrobial of which depends upon its inhibition of DNA-gyrase and topoisomerase IV. With a broad spectrum bactericidal activity and good efficacy, …	C17H19FN4O4	O=C(C(C1=O)=CN2N(C)COC3=C(N4CCN(C)CC4)C(F)=CC1=C32)O	DMSO : ≥ 3.8 mg/mL (10.49 mM)	DMSO Solution	11750	10mM * 50uL	https://www.medchemexpress.com/Marbofloxacin.html	Anti-infection	Infection	No Development Reported
HYCPK11031	F5	N/A	HY-17583	Griseofulvin		126-07-8	352.77	Antibiotic; Apoptosis; Fungal	Free Base	Griseofulvin(Gris-PEG; Grifulvin) is a spirocyclic fungal natural product used in treatment of fungal dermatophytes; Antifungal drug.	C17H17ClO6	O=C1[C@]2(C(OC)=CC(C[C@H]2C)=O)OC3=C(Cl)C(OC)=CC(OC)=C13	DMSO : 33.33 mg/mL (94.48 mM; Need ultrasonic)	DMSO Solution	13495	10mM * 50uL	https://www.medchemexpress.com/Griseofulvin.html	Anti-infection; Apoptosis	Infection; Cancer	Launched
HYCPK11031	F6	N/A	HY-N0931	Santacruzamate A	CAY-10683	1477949-42-0	278.35	HDAC	Free Base	Santacruzamate A (CAY-10683) is a potent and selective HDAC2 inhibitor with an IC50 of 119 pM[1].	C15H22N2O3	O=C(OCC)NCCCC(NCCC1=CC=CC=C1)=O	DMSO : ≥ 100 mg/mL (359.26 mM)	DMSO Solution	17907	10mM * 50uL	https://www.medchemexpress.com/Santacruzamate-A.html	Cell Cycle/DNA Damage; Epigenetics	Cancer	No Development Reported
HYCPK11031	F7	N/A	HY-B1419	Salicyl alcohol	2-Hydroxybenzyl alcohol;Saligenin	90-01-7	124.14	Others	Free Base	Salicyl alcohol is an intermediate for medicine, perfume, pesticide.	C7H8O2	OCC1=CC=CC=C1O	H2O : 33.33 mg/mL (268.49 mM; Need ultrasonic); DMSO : ≥ 100 mg/mL (805.54 mM)	DMSO Solution	18300	10mM * 50uL	https://www.medchemexpress.com/Salicyl-alcohol.html	Others	Others	No Development Reported
HYCPK11031	F8	N/A	HY-N0692	Schisandrol B	Gomisin-A;TJN-101;Wuweizi alcohol-B	58546-54-6	416.46	Autophagy	Free Base	Schisandrol B (Gomisin-A;TJN-101;Wuweizi alcohol-B) is one of its major active constituents of traditional hepato-protective Chinese medicine, Schisandra sphenanthera.	C23H28O7	O[C@@]([C@@H](C)C1)(C)CC2=CC(OC)=C(OC)C(OC)=C2C3=C1C=C4OCOC4=C3OC	DMSO : 50 mg/mL (120.06 mM; Need ultrasonic); H2O : < 0.1 mg/mL (insoluble)	DMSO Solution	18485	10mM * 50uL	https://www.medchemexpress.com/Schisandrol-B.html	Autophagy	Cancer	No Development Reported
HYCPK11031	F9	N/A	HY-76316	Bergaptol	5-Hydroxypsoralen;4-Hydroxybergapten	486-60-2	202.16	Cytochrome P450	Free Base	Bergaptol is a hydroxylated psoralen that acts as a potent inhibitors of debenzylation activity of CYP3A4 enzyme with an IC50 value of 24.92 uM. Recent studies suggest that it may have antiproliferative and anticancer properties. target: CYP3A4 [1] IC50: 24.92 [1] For in vivo enzyme activity analysis, 100 μM bergaptol was added to the cultures for an additional 24 h at 37°C. After centrifugation,…	C11H6O4	O=C1C=CC(C(O1)=C2)=C(O)C3=C2OC=C3	DMSO : ≥ 50 mg/mL (247.33 mM); H2O : < 0.1 mg/mL (insoluble)	DMSO Solution	07191	10mM * 50uL	https://www.medchemexpress.com/Bergaptol.html	Metabolic Enzyme/Protease	Cancer	No Development Reported
HYCPK11031	F10	N/A	HY-N0043	Ginsenoside Rd	Gypenoside VIII	52705-93-8	947.15	Calcium Channel; COX; Cytochrome P450; Endogenous Metabolite; NF-κB	Free Base	Ginsenoside Rd inhibits TNFα-induced NF-κB transcriptional activity with an IC50 of 12.05±0.82 μM in HepG2 cells. Ginsenoside Rd inhibits expression of COX-2 and iNOS mRNA. Ginsenoside Rd also inhibits Ca2+ influx. Ginsenoside Rd inhibits CYP2D6, CYP1A2, CYP3A4, and CYP2C9, with IC50s of 58.0±4.5 μM, 78.4±5.3 μM, 81.7±2.6 μM, and 85.1±9.1 μM, respectively.	C48H82O18	C[C@](CC/C=C(C)/C)([C@]1([H])[C@]([C@H](O)C[C@@]2([H])[C@@]3(C)CC[C@]4([H])[C@]2(C)CC[C@H](O[C@]5([H])O[C@H](CO)[C@@H](O)[C@H](O)[C@H]5O[C@]6([H])O[C@H](CO)[C@@H](O)[C@H](O)[C@H]6O)C4(C)C)([H])[C@@]3(C)CC1)O[C@@H]7O[C@H](CO)[C@@H](O)[C@H](O)[C@H]7O	DMSO : ≥ 100 mg/mL (105.58 mM)	DMSO Solution	19806	10mM * 50uL	https://www.medchemexpress.com/Ginsenoside-Rd.html	Immunology/Inflammation; Membrane Transporter/Ion Channel; Metabolic Enzyme/Protease; Neuronal Signaling; NF-κB	Inflammation/Immunology; Cardiovascular Disease; Cancer	No Development Reported
HYCPK11031	F11	N/A	HY-B1086	Afalanine	N-Acetyl-DL-phenylalanine	2901-75-9	207.23	Others	Free Acid	Afalanine (N-Acetyl-DL-phenylalanine) is an antidepressive drug.	C11H13NO3	O=C(O)C(CC1=CC=CC=C1)NC(C)=O	DMSO : ≥ 30 mg/mL (144.77 mM)	DMSO Solution	17271	10mM * 50uL	https://www.medchemexpress.com/N-Acetyl-DL-phenylalanine.html	Others	Neurological Disease	No Development Reported
HYCPK11031	G2	N/A	HY-B0027	Valnemulin (Hydrochloride)		133868-46-9	601.28	Antibiotic; Bacterial	Hydrochloride	Valnemulin hydrochloride is a pleuromutilin antibiotic which inhibits protein synthesis in bacteria by binding the peptidyl transferase enzyme in the 50s ribosomal subunit.	C31H53ClN2O5S	C[C@@H]([C@@H]([C@@](C)(C[C@H]1OC(CSC(C)(C)CNC([C@H](N)C(C)C)=O)=O)C=C)O)C(CCC2=O)(CC[C@H]3C)[C@]2([H])C31C.Cl	H2O : 100 mg/mL (166.31 mM; Need ultrasonic); DMSO : ≥ 100 mg/mL (166.31 mM)	DMSO Solution	18807	10mM * 50uL	https://www.medchemexpress.com/Valnemulin-Hydrochloride.html	Anti-infection	Others	No Development Reported
HYCPK11031	G3	N/A	HY-17035	Doramectin		117704-25-3	899.11	Antibiotic; Parasite	Free Base	Doramectin is an antiparasitic agent. IC50 Value: Target: Antiparasitic Doramectin (Dectomax) is a veterinary drug approved by the Food and Drug Administration (FDA) for the treatment of parasites such as gastrointestinal roundworms, lungworms, eyeworms, grubs, sucking lice and mange mites in cattle. Mutational biosynthetic antiparasitic antibiotic structurally related to the avermectins.	C50H74O14	CO[C@@H]1[C@@H](O[C@]2([H])O[C@@H](C)[C@H](O)[C@@H](OC)C2)[C@H](C)O[C@@]([H])(O[C@H](/C(C)=C/C[C@]3([H])C[C@]([H])(OC4=O)C[C@]5(C=C[C@H](C)[C@@H](C6CCCCC6)O5)O3)[C@@H](C)/C=C/C=C7CO[C@@]8([H])[C@]\7(O)[C@@]4([H])C=C(C)[C@H]8O)C1	DMSO : ≥ 50 mg/mL (55.61 mM)	DMSO Solution	14949	10mM * 50uL	https://www.medchemexpress.com/Doramectin.html	Anti-infection	Infection	No Development Reported
HYCPK11031	G4	N/A	HY-B0502	Enrofloxacin	BAY Vp 2674;PD160788	93106-60-6	359.39	Antibiotic; Bacterial	Free Acid	Enrofloxacin (BAY Vp 2674) is an effective antibiotic with an MIC90 of 0.312 μg/mL for Mycoplasma bovis.	C19H22FN3O3	O=C(C1=CN(C2CC2)C3=C(C=C(F)C(N4CCN(CC)CC4)=C3)C1=O)O	DMSO : 10 mg/mL (27.82 mM; Need ultrasonic); H2O : 1 mg/mL (2.78 mM; ultrasonic and warming and heat to 80°C)	DMSO Solution	16339	10mM * 50uL	https://www.medchemexpress.com/enrofloxacin.html	Anti-infection	Infection	No Development Reported
HYCPK11031	G5	N/A	HY-66054	3-Methylpyrazole		1453-58-3	82.10	Others	Free Base	3-Methylpyrazole is used as a nitrification inhibitor of nitrification in soil[1].	C4H6N2	CC1=NNC=C1	H2O : 25 mg/mL (304.51 mM; Need ultrasonic)	DMSO Solution	19135	10mM * 50uL	https://www.medchemexpress.com/3-Methylpyrazole.html	Others	Metabolic Disease	No Development Reported
HYCPK11031	G6	N/A	HY-14589	Chrysin	5,7-Dihydroxyflavone	480-40-0	254.24	Estrogen Receptor/ERR	Free Base	Chrysin is one of the most well known estrogen blockers.	C15H10O4	OC1=C2C(OC(C3=CC=CC=C3)=CC2=O)=CC(O)=C1	DMSO : ≥ 100 mg/mL (393.33 mM)	DMSO Solution	25819	10mM * 50uL	https://www.medchemexpress.com/Chrysin.html	Others	Cancer	No Development Reported
HYCPK11031	G7	N/A	HY-B1004	Dinitolmide	Zoalene	148-01-6	225.16	Parasite	Free Base	Dinitolmide is a fodder additive for poultry, used to prevent coccidiosis infections.	C8H7N3O5	O=C(N)C1=CC([N+]([O-])=O)=CC([N+]([O-])=O)=C1C	DMSO : ≥ 49 mg/mL (217.62 mM)	DMSO Solution	17697	10mM * 50uL	https://www.medchemexpress.com/Dinitolmide.html	Anti-infection	Infection	No Development Reported
HYCPK11031	G8	N/A	HY-N0124	Dioscin	Collettiside III;CCRIS 4123	19057-60-4	869.04	Apoptosis; Autophagy	Free Base	Dioscin(CCRIS 4123; Collettiside III) is a natural steroid saponin derived from several plants, showing potent anti-cancer effect against a variety of tumor cell lines. IC50 value: Target: Anticancer agent in vitro: dioscin (1, 2 and 4 μmol/L) could significantly inhibit the viability of LNCaP cells in a time- and concentration-dependent manner. Flow cytometry revealed that the apoptosis rate was…	C45H72O16	O[C@@H]1[C@@H](O)[C@H](C)O[C@@]([H])(O[C@H]2[C@H](O)[C@@H](O[C@]3([H])O[C@@H](C)[C@H](O)[C@@H](O)[C@H]3O)[C@@](O[C@@H]4CC5=CC[C@]([C@]([H])(C[C@@]6([H])[C@]7([H])[C@H](C)[C@]8(OC[C@H](C)CC8)O6)[C@]7(C)CC9)([H])[C@@]9([H])[C@@]5(C)CC4)([H])O[C@@H]2CO)[C@@H]1O	H2O : < 0.1 mg/mL (insoluble); DMSO : ≥ 100 mg/mL (115.07 mM)	DMSO Solution	15952	10mM * 50uL	https://www.medchemexpress.com/Dioscin.html	Apoptosis; Autophagy	Cancer	No Development Reported
HYCPK11031	G9	N/A	HY-N0167	Gynostemma Extract	Ginsenoside C-Mx1; Gynosaponin I; Gypenoside IX	80321-63-7	917.13	Endogenous Metabolite	Free Base	Gynostemma Extract (Ginsenoside C-Mx1) is a natural product.	C47H80O17	O[C@H]1[C@H](O)[C@@H](CO)O[C@@H](O[C@@H]2C(C)(C)[C@@](CC[C@]3(C)[C@]4([H])C[C@@H](O)[C@@]5([H])[C@@]3(C)CC[C@@H]5[C@](O[C@@H]6O[C@H](CO[C@@H]7OC[C@@H](O)[C@H](O)[C@H]7O)[C@@H](O)[C@H](O)[C@H]6O)(C)CC/C=C(C)\C)([H])[C@]4(C)CC2)[C@@H]1O	DMSO : 25 mg/mL (27.26 mM; Need ultrasonic); H2O : < 0.1 mg/mL (insoluble)	DMSO Solution	19654	10mM * 50uL	https://www.medchemexpress.com/Gynostemma-Extract.html	Metabolic Enzyme/Protease	Cancer	No Development Reported
HYCPK11031	G10	N/A	HY-15597	Salinomycin	Procoxacin	53003-10-4	751.00	Antibiotic; Apoptosis; Autophagy; Bacterial; Mitophagy; Wnt; β-catenin	Free Acid	Salinomycin (Procoxacin), a polyether potassium ionophore antibiotic, selectively inhibits the growth of gram-positive bacteria. Salinomycin is a potent inhibitor of Wnt/β-catenin signaling, blocks Wnt-induced LRP6 phosphorylation. Salinomycin (Procoxacin) shows selective activity against human cancer stem cells[1][2][3].	C42H70O11	[H][C@]1([C@](C)(CC2)O[C@]32[C@H](O)C=C[C@]4(O[C@]([H])([C@@H](CC)C([C@@H](C)[C@@H](O)[C@H](C)[C@]5([H])O[C@]([C@@H](CC)C(O)=O)([H])CC[C@@H]5C)=O)[C@@H](C)C[C@H]4C)O3)CC[C@@](CC)(O)[C@H](C)O1	DMSO : ≥ 36.7 mg/mL (48.87 mM)	DMSO Solution	09349	10mM * 50uL	https://www.medchemexpress.com/Salinomycin.html	Anti-infection; Apoptosis; Autophagy; Stem Cell/Wnt	Cancer	No Development Reported
HYCPK11031	G11	N/A	HY-B1040	Ftaxilide		19368-18-4	269.30	Bacterial	Free Acid	Ftaxilide is a novel antituberculosis agent.	C16H15NO3	O=C(O)C1=CC=CC=C1C(NC2=C(C)C=CC=C2C)=O	DMSO : ≥ 40 mg/mL (148.53 mM)	DMSO Solution	18801	10mM * 50uL	https://www.medchemexpress.com/Ftaxilide.html	Anti-infection	Infection	No Development Reported
HYCPK11031	H2	N/A	HY-N0668	Rubusoside		64849-39-4	642.73	Others	Free Base	Rubusoside is a natural sweetener and a solubilizing agent with antiangiogenic and antiallergic properties. Rubusoside is an excellent solubilizing agent. It can enhance the solubility of a number of pharmaceutically important compounds, such as liquiritin, teniposide, curcumin, and etoposide.	C32H50O13	C[C@]([C@]1([H])CC2)(CCC[C@@]1(C)C(O[C@@H]([C@@H]([C@@H](O)[C@@H]3O)O)O[C@@H]3CO)=O)[C@@]4([H])[C@]2(CC5=C)C[C@@]5(O[C@]([C@@H]([C@@H](O)[C@@H]6O)O)([H])O[C@@H]6CO)CC4	DMSO : 110 mg/mL (171.14 mM; Need ultrasonic)	DMSO Solution	25133	10mM * 50uL	https://www.medchemexpress.com/Rubusoside.html	Others	Others	No Development Reported
HYCPK11031	H3	N/A	HY-B1071	Lasalocid	Lasalocid-A;Ionophore X-537A;Antibiotic X-537A	25999-31-9	590.79	Antibiotic; Autophagy; Bacterial	Free Acid	Lasalocid (Lasalocid-A; Ionophore X-537A; Antibiotic X-537A) is an antibacterial agent and a coccidiostat, used in the feed additives	C34H54O8	O=C(O)C1=C(CC[C@@H](C)[C@H](O)[C@H](C)C([C@@H]([C@H]2O[C@@]([C@H]3CC[C@](O)(CC)[C@H](C)O3)(CC)C[C@@H]2C)CC)=O)C=CC(C)=C1O	H2O : < 0.1 mg/mL (insoluble); DMSO : 100 mg/mL (169.26 mM; Need ultrasonic)	DMSO Solution	22100	10mM * 50uL	https://www.medchemexpress.com/Lasalocid.html	Anti-infection; Autophagy	Infection; Cancer	No Development Reported
HYCPK11031	H4	N/A	HY-B1751	Quinidine		56-54-2	324.42	Parasite	Free Base	Quinidine is an antiarrhythmic agent for the treatment of abnormal heart rhythms and also malaria.	C20H24N2O2	C=C[C@H]1C[N@](CC[C@H]1C2)[C@@]2([H])[C@@H](O)C3=CC=NC4=CC=C(OC)C=C34	DMSO : ≥ 50 mg/mL (154.12 mM); H2O : < 0.1 mg/mL (insoluble)	DMSO Solution	26508	10mM * 50uL	https://www.medchemexpress.com/Quinidine.html	Anti-infection	Infection; Cardiovascular Disease	Launched
HYCPK11031	H5	N/A	HY-N0236	Corylin		53947-92-5	320.34	Antibiotic; Bacterial	Free Base	Corylin is a major bioactive compound isolated from Psoralea corylifolia L; antibiotic or anticancer compound. IC50 value: Target: in vitro: Corylin showed an inhibitory effect on IL-6-induced STAT3 promoter activity in Hep3B cells with IC50 value of 1.37 uM [1].	C20H16O4	O=C1C(C2=CC=C3C(C=CC(C)(C)O3)=C2)=COC4=CC(O)=CC=C14	DMSO : ≥ 100 mg/mL (312.17 mM); H2O : < 0.1 mg/mL (insoluble)	DMSO Solution	27146	10mM * 50uL	https://www.medchemexpress.com/Corylin.html	Anti-infection	Cancer; Infection	No Development Reported
HYCPK11031	H6	N/A	HY-N0260	Epmedin C	Epimedin-C;Baohuoside-VI	110642-44-9	822.80	Others	Free Base	Epmedin C, a natural product, has estrogen-like effects for ovariectomized mice. IC50 value: Target: In vitro: In vivo: Anesthetized with 0.4%pentobarbital sodium, mice of the ovariectomized group were conducted with Bilateral oophorectomy, while fat beside ovaries were removed on mice of the sham-operation group. Compared with the sham-operation group, body weight of mice of model group were sig…	C39H50O19	O[C@H]1[C@H](O)[C@@H](CO)O[C@@H](OC2=CC(O)=C(C(C(O[C@H]3[C@H](O[C@]4([H])O[C@@H](C)[C@H](O)[C@@H](O)[C@H]4O)[C@H](O)[C@@H](O)[C@H](C)O3)=C(C5=CC=C(OC)C=C5)O6)=O)C6=C2C/C=C(C)/C)[C@@H]1O	DMSO : 250 mg/mL (303.84 mM; Need ultrasonic)	DMSO Solution	63447	10mM * 50uL	https://www.medchemexpress.com/Epmedin-C.html	Others	Inflammation/Immunology	No Development Reported
HYCPK11031	H7	N/A	HY-N0592	Demethyleneberberine		25459-91-0	324.35	AMPK; NF-κB	Free Base	Demethyleneberberine is a natural mitochondria-targeted antioxidant. Demethyleneberberine alleviates mice colitis and inhibits the inflammatory responses by inhibiting NF-κB pathway and regulating the balance of Th cells. Demethyleneberberine could serve as a AMPK activator for treating non-alcoholic fatty liver disease (NAFLD)[1][2][3].	C19H18NO4+	COC1=C(OC)C2=C[N+]3=C(C4=CC(O)=C(O)C=C4CC3)C=C2C=C1	DMSO : 33.33 mg/mL (102.76 mM; Need ultrasonic)	DMSO Solution	63420	10mM * 50uL	https://www.medchemexpress.com/demethyleneberberine.html	Epigenetics; NF-κB; PI3K/Akt/mTOR	Metabolic Disease; Inflammation/Immunology	No Development Reported
HYCPK11031	H8	N/A	HY-B0011A	Docetaxel (Trihydrate)	RP-56976 (Trihydrate)	148408-66-6	861.93	Apoptosis; Microtubule/Tubulin	Free Base	Docetaxel Trihydrate (RP-56976 Trihydrate) is an antineoplastic agent and inhibits microtubule?depolymerization with an IC50 value of 0.2 μM[1]. Docetaxel Trihydrate is a semisynthetic analog of taxol and attenuates the effects of?bcl-2?and?bcl-xL?gene expression. Docetaxel Trihydrate arrests the cell cycle at G2/M and leads to cell apoptosis[1][3].	C43H59NO17	O=C(OC(C)(C)C)N[C@H]([C@H](C(O[C@@H]1C(C)=C([C@@H](O)C([C@@]2(C)[C@]([C@@](CO3)(OC(C)=O)[C@@]3([H])C[C@@H]2O)([H])[C@@H]4OC(C5=CC=CC=C5)=O)=O)C(C)(C)[C@@]4(O)C1)=O)O)C6=CC=CC=C6.O.O.O	DMSO : 250 mg/mL (290.05 mM; Need ultrasonic)	DMSO Solution	57004	10mM * 50uL	https://www.medchemexpress.com/docetaxel-trihydrate.html	Apoptosis; Cell Cycle/DNA Damage; Cytoskeleton	Cancer	Launched
HYCPK11031	H9	N/A	HY-N1503	Methyl deacetylasperulosidate	6α-Hydroxygeniposide; Deacetylasperulosidic acid methyl ester	52613-28-2	404.37	Others	Free Base	Methyl deacetylasperulosidate is an iridoid isolated from Borreria and Spermacoce species.	C17H24O11	O=C(C1=CO[C@@H](O[C@H]2[C@@H]([C@H]([C@@H]([C@@H](CO)O2)O)O)O)[C@@]3([H])[C@]1([H])[C@@H](O)C=C3CO)OC	Methanol : 62.5 mg/mL (154.56 mM; Need ultrasonic); DMSO : 250 mg/mL (618.25 mM; Need ultrasonic)	DMSO Solution	58561	10mM * 50uL	https://www.medchemexpress.com/Methyl_deacetylasperulosidate.html	Others	Metabolic Disease	No Development Reported
HYCPK11031	H10	N/A	HY-N2377	Allosecurinine	Phyllochrysine	884-68-4	217.26	Others		Allosecurinine (Phyllochrysine) is a Securinega alkaloid isolated from M.indica and M.discoidea[1].	C13H15NO2	O=C(O1)C=C2[C@@]13[C@@](CCCC4)([H])N4[C@](C3)([H])C=C2	DMSO : 125 mg/mL (575.35 mM; Need ultrasonic)	DMSO Solution	61829	10mM * 50uL	https://www.medchemexpress.com/allosecurinine.html	Others	Infection; Inflammation/Immunology	No Development Reported
HYCPK11031	H11	N/A	HY-N6937	(R,R)-Secoisolariciresinol diglucoside	(R,R)-SDG; (R,R)-LGM2605	158932-33-3	686.70	Others	Free Base	(R,R)-Secoisolariciresinol diglucoside ((R,R)-SDG) is the minor isomer of Secoisolariciresinol diglucoside in flaxseed. (R,R)-Secoisolariciresinol diglucoside ((R,R)-SDG) possesses antioxidant and free radical scavenging activities and DNA-radioprotective properties. (R,R)-Secoisolariciresinol diglucoside ((R,R)-SDG) inhibits myeloperoxidase (MPO) activity by suppressing both the peroxidase and c…	C32H46O16	COC1=C(O)C=CC(C[C@@H](CO[C@@H]2O[C@@H]([C@@H](O)[C@H](O)[C@H]2O)CO)[C@@](CO[C@@H]3O[C@@H]([C@@H](O)[C@H](O)[C@H]3O)CO)([H])CC4=CC(OC)=C(O)C=C4)=C1	DMSO : 125 mg/mL (182.03 mM; Need ultrasonic)	DMSO Solution	58311	10mM * 50uL	https://www.medchemexpress.com/r-r-secoisolariciresinol-diglucoside.html	Others	Inflammation/Immunology	No Development Reported
HYCPK11032	A2	N/A	HY-N0324A	Cholic acid (sodium)		361-09-1	430.55	Endogenous Metabolite	Sodium	Cholic acid sodium is a major primary bile acid produced in the liver and usually conjugated with glycine or taurine. It facilitates fat absorption and cholesterol excretion.	C24H39NaO5	C[C@H](CCC(O[Na])=O)[C@@]1([H])CC[C@@]2([H])[C@]3([H])[C@H](O)C[C@]4([H])C[C@H](O)CC[C@]4(C)[C@@]3([H])C[C@H](O)[C@@]21C	H2O : ≥ 250 mg/mL (580.65 mM)	DMSO Solution	65591	10mM * 50uL	https://www.medchemexpress.com/cholic-acid-sodium.html	Metabolic Enzyme/Protease	Metabolic Disease	Launched
HYCPK11032	A3	N/A	HY-N0714	Berbamine		478-61-5	608.72	Autophagy; NF-κB	Free Base	Berbamine is a natural compound extracted from traditional Chinese medicine?Barberry with anti-tumor, immunomodulatory and cardiovascular effects. Berbamine?is a calcium channel blocker.	C37H40N2O6	COC1=C(OC2=CC([C@]3([H])CC(C=C4)=CC=C4O5)=C(CCN3C)C=C2OC)C([C@@]6([H])CC7=CC=C(O)C5=C7)=C(CCN6C)C=C1OC	DMSO : 125 mg/mL (205.35 mM; Need ultrasonic)	DMSO Solution	63073	10mM * 50uL	https://www.medchemexpress.com/Berbamine.html	Autophagy; NF-κB	Cancer	Launched
HYCPK11032	A4	N/A	HY-B0234	Estrone	E1;Oestrone	53-16-7	270.37	Endogenous Metabolite; Estrogen Receptor/ERR	Free Base	Estrone is an estrogenic hormone. Target: Estrogen Receptor/ERR Estrone (E1) is an estrogenic hormone secreted by the ovary as well as adipose tissue with the chemical name of 3-hydroxyestra-1,3,5(10)-triene-17-one and the chemical formula C18H22O2. Estrone is one of several natural estrogens, which also include estriol and estradiol. Estrone is the least abundant of the three hormones; estradiol…	C18H22O2	C[C@]1([C@](CC2)([H])[C@]3([H])CCC4=C(C=CC(O)=C4)[C@@]3([H])CC1)C2=O	H2O : < 0.1 mg/mL (insoluble); DMSO : 33.33 mg/mL (123.28 mM; Need ultrasonic)	DMSO Solution	65792	10mM * 50uL	https://www.medchemexpress.com/Estrone.html	Metabolic Enzyme/Protease; Others	Endocrinology; Cancer	Launched
HYCPK11032	A5	N/A	HY-N2229	Rhapontigenin		500-65-2	258.27	Bacterial; Cytochrome P450; Fungal		Rhapontigenin is a natural analog of resveratrol with anticancer, antioxidant, antifungal and antibacterial activities. Rhapontigenin is amechanism-based, potent and selective cytochrome P450 1A1?inactivator (IC50 ?= 400 nM). Rhapontigenin exhibits 400-fold and 23-fold selectivity for P450 1A1 over P450 1A2 and P450 1B1, respectively[1].	C15H14O4	OC1=CC(/C=C/C2=CC=C(OC)C(O)=C2)=CC(O)=C1	DMSO : ≥ 100 mg/mL (387.19 mM)	DMSO Solution	63406	10mM * 50uL	https://www.medchemexpress.com/rhapontigenin.html	Anti-infection; Metabolic Enzyme/Protease	Cancer; Infection; Inflammation/Immunology	No Development Reported
HYCPK11032	A6	N/A	HY-14608	(S)-Glutamic acid	(+)-L-Glutamic acid	56-86-0	147.13	Apoptosis; Endogenous Metabolite; Ferroptosis; iGluR	Free Acid	(S)-Glutamic acid acts as an excitatory transmitter and an agonist at all subtypes of glutamate receptors (metabotropic, kainate, NMDA, and AMPA). (S)-Glutamic acid shows a direct activating effect on the release of DA from dopaminergic terminals.	C5H9NO4	OC(CC[C@H](N)C(O)=O)=O	H2O : 6.25 mg/mL (42.48 mM; Need ultrasonic); DMSO : 2 mg/mL (13.59 mM; ultrasonic and warming and heat to 60°C)	DMSO Solution	43626	10mM * 50uL	https://www.medchemexpress.com/_S_-Glutamic_acid.html	Apoptosis; Membrane Transporter/Ion Channel; Metabolic Enzyme/Protease; Neuronal Signaling	Neurological Disease	Launched
HYCPK11032	A7	N/A	HY-22024	5-Hydroxyflavone		491-78-1	238.24	Others		5-Hydroxyflavone, a flavonoid ligand, shows no cytotoxic activity against MCF-7, FaDU, MDA-MB-435S, U87, RPE-1, and HEK293 cells[1].	C15H10O3	O=C1C=C(C2=CC=CC=C2)OC3=CC=CC(O)=C13	10 mM in DMSO	DMSO Solution	26384	10mM * 50uL	https://www.medchemexpress.com/5-hydroxyflavone.html	Others	Cancer	No Development Reported
HYCPK11032	A8	N/A	HY-N0328	alpha-Mangostin	α-Mangostin	6147-11-1	410.46	Apoptosis; Bacterial; Fungal; Reactive Oxygen Species; Virus Protease	Free Base	alpha-Mangostin (α-Mangostin) is a dietary xanthone with broad biological activities, such as antioxidant, anti-allergic, antiviral, antibacterial, anti-inflammatory and anticancer effects. It is an inhibitor of mutant IDH1 (IDH1-R132H) with a Ki of 2.85 μM.	C24H26O6	O=C1C2=C(OC3=C1C(C/C=C(C)\C)=C(OC)C(O)=C3)C=C(O)C(C/C=C(C)\C)=C2O	DMSO : ≥ 37 mg/mL (90.14 mM)	DMSO Solution	24375	10mM * 50uL	https://www.medchemexpress.com/alpha-Mangostin.html	Anti-infection; Apoptosis; Immunology/Inflammation; Metabolic Enzyme/Protease; NF-κB	Cancer	No Development Reported
HYCPK11032	A9	N/A	HY-B0355	Ginkgolide A	BN-52020	15291-75-5	408.40	Endogenous Metabolite; GABA Receptor	Free Base	Ginkgolide A (BN-52020) is an extract from in Ginkgo biloba and a g-aminobutyric acid (GABA) antagonist.	C20H24O9	O=C1[C@@H](C)[C@]2(O)[C@@]3(C4=O)C(C5([C@@H](O)C(O6)=O)C6O3)([C@H](O4)C[C@H]5C(C)(C)C)C[C@]2([H])O1	DMSO : 100 mg/mL (244.86 mM; Need ultrasonic)	DMSO Solution	57148	10mM * 50uL	https://www.medchemexpress.com/ginkgolide-a.html	Membrane Transporter/Ion Channel; Metabolic Enzyme/Protease; Neuronal Signaling	Inflammation/Immunology	No Development Reported
HYCPK11032	A10	N/A	HY-N0589	Dehydrodiisoeugenol		2680-81-1	326.39	Bacterial; COX; NF-κB		Dehydrodiisoeugenol is isolated from Myristica fragrans Houtt, shows anti-inflammatory and anti-bacterial actions[1]. Dehydrodiisoeugenol inhibits LPS- stimulated NF-κB activation and cyclooxygenase (COX)-2 gene expression in murine macrophages[2].	C20H22O4	OC1=CC=C(C2OC3=C(OC)C=C(/C=C/C)C=C3C2C)C=C1OC	DMSO : ≥ 250 mg/mL (765.95 mM)	DMSO Solution	61948	10mM * 50uL	https://www.medchemexpress.com/dehydrodiisoeugenol.html	Anti-infection; Immunology/Inflammation; NF-κB	Infection; Inflammation/Immunology	No Development Reported
HYCPK11032	A11	N/A	HY-N2056	11-​Keto-​beta-​boswellic acid	11-Keto-β-boswellic acid	17019-92-0	470.68	Leukotriene Receptor; Lipoxygenase; NF-κB	Free Acid	11-Keto-beta-boswellic acid (11-Keto-β-boswellic acid) is a pentacyclic triterpenic acid of the oleogum resin from the bark of the Boswellia serrate tree, popularly known as Indian Frankincense. 11-Keto-beta-boswellic acid has the anti-inflammatory activity is primarily due to inhibit 5-lipoxygenase (5-LOX) and subsequent leukotriene and nuclear factor-kappa B (NF-κB) activation and tumor necrosi…	C30H46O4	C[C@@]1([C@@]2(CC[C@]3(CC[C@H]([C@@H]([C@]3(C2=C4)[H])C)C)C)C)CC[C@@]5([H])[C@](C(O)=O)(C)[C@H](O)CC[C@]5(C)[C@@]1([H])C4=O	10 mM in DMSO	DMSO Solution	65517	10mM * 50uL	https://www.medchemexpress.com/11-keto-beta-boswellic-acid.html	GPCR/G Protein; Metabolic Enzyme/Protease; NF-κB	Cancer	No Development Reported
HYCPK11032	B2	N/A	HY-I0660	PCL 016		98-98-6	123.11	Endogenous Metabolite; Virus Protease	Free Acid	PCL 016 is a topical antiviral agent, which inhibits adenovirus replication in rabbit.	C6H5NO2	O=C(O)C1=CC=CC=N1	H2O : ≥ 50 mg/mL (406.14 mM); DMSO : ≥ 100 mg/mL (812.28 mM)	DMSO Solution	12429	10mM * 50uL	https://www.medchemexpress.com/PCL_016.html	Anti-infection; Metabolic Enzyme/Protease	Infection	No Development Reported
HYCPK11032	B3	N/A	HY-B1418	Tazobactam	CL-298741;YTR-830H	89786-04-9	300.29	Antibiotic; Bacterial	Free Acid	Tazobactam is a beta Lactamase Inhibitor with antibacterial activity Target: Antibacterial Tazobactam is a pharmaceutical drug that inhibits the action of bacterial β-lactamases, especially those belonging to the SHV-1 and TEM groups. It is commonly used as its sodium salt, Tazobactam sodium.Tazobactam is combined with the extended spectrum β-lactam antibiotic piperacillin in the drug piperacilli…	C10H12N4O5S	O=C([C@@H]([C@@](CN1N=NC=C1)(C)S([C@]2([H])C3)(=O)=O)N2C3=O)O	DMSO : 50 mg/mL (166.51 mM; Need ultrasonic); H2O : < 0.1 mg/mL (insoluble)	DMSO Solution	19620	10mM * 50uL	https://www.medchemexpress.com/Tazobactam.html	Anti-infection	Infection	Launched
HYCPK11032	B4	N/A	HY-N2021A	Phosphoramidon (Disodium)		164204-38-0	587.47	Angiotensin-converting Enzyme (ACE); Neprilysin	Sodium	Phosphoramidon Disodium is a metalloprotease inhibitor. Phosphoramidon inhibits endothelin-converting enzyme (ECE), neutral endopeptidase (NEP), and angiotensin-converting enzyme (ACE) with IC50 values of 3.5, 0.034, and 78 μM, respectively.	C23H32N3Na2O10P	O=C([C@@H](NC([C@@H](NP(O[C@H]1[C@H](O)[C@H](O)[C@@H](O)[C@@H](O1)C)(O[Na])=O)CC(C)C)=O)CC2=CNC3=CC=CC=C23)O[Na]	DMSO : 100 mg/mL (170.22 mM; Need ultrasonic); H2O : 100 mg/mL (170.22 mM; Need ultrasonic)	DMSO Solution	25110	10mM * 50uL	https://www.medchemexpress.com/Phosphoramidon_Disodium.html	Metabolic Enzyme/Protease	Inflammation/Immunology; Cardiovascular Disease; Cancer	No Development Reported
HYCPK11032	B5	N/A	HY-107831	5-Acetylsalicylic acid		13110-96-8	180.16	Others	Free Acid	5-Acetylsalicylic acid has anti-inflammatory and is considered to be the active agent in inflammatory bowel disease (IBD)[1].	C9H8O4	O=C(O)C1=CC(C(C)=O)=CC=C1O	10 mM in DMSO	DMSO Solution	45555	10mM * 50uL	https://www.medchemexpress.com/5-acetylsalicylic-acid.html	Others	Inflammation/Immunology	Launched
HYCPK11032	B6	N/A	HY-N4112	L-Fucitol	1-Deoxy-D-galactitol	13074-06-1	166.17	Others		L-Fucitol (1-Deoxy-D-galactitol) is a sugar alcohol isolated from Nutmeg[1].	C6H14O5	C[C@@H]([C@H]([C@H]([C@@H](CO)O)O)O)O	H2O : 125 mg/mL (752.24 mM; Need ultrasonic)	DMSO Solution	61982	10mM * 50uL	https://www.medchemexpress.com/l-fucitol.html	Others	Endocrinology	No Development Reported
HYCPK11032	B7	N/A	HY-103395	Methylmalonic acid	Methylpropanedioic acid;Methylmalonate	516-05-2	118.09	Endogenous Metabolite	Free Acid	Methylmalonic acid (Methylmalonate) is an indicator of Vitamin B-12 deficiency in cancer.	C4H6O4	O=C(O)C(C)C(O)=O	DMSO : 100 mg/mL (846.81 mM; Need ultrasonic); H2O : 100 mg/mL (846.81 mM; Need ultrasonic)	DMSO Solution	58272	10mM * 50uL	https://www.medchemexpress.com/Methylmalonate.html	Metabolic Enzyme/Protease	Cancer	No Development Reported
HYCPK11032	B8	N/A	HY-N0097	Guanosine	DL-Guanosine;Vernine	118-00-3	283.24	Endogenous Metabolite; HSV	Free Base	Guanosine (DL-Guanosine) is a purine nucleoside comprising guanine attached to a ribose (ribofuranose) ring via a β-N9-glycosidic bond. Guanosine possesses anti-HSV activity.	C10H13N5O5	OC[C@@H]1[C@H]([C@H]([C@H](N2C=NC3=C2N=C(N)NC3=O)O1)O)O	H2O : 1 mg/mL (3.53 mM; Need ultrasonic); DMSO : 100 mg/mL (353.06 mM; Need ultrasonic)	DMSO Solution	58138	10mM * 50uL	https://www.medchemexpress.com/Guanosine.html	Anti-infection; Metabolic Enzyme/Protease	Infection	No Development Reported
HYCPK11032	B9	N/A	HY-W007376	Indole-3-carboxaldehyde	3-Formylindole	487-89-8	145.16	Others		Indole-3-carboxaldehyde (3-Formylindole), a cabbage extract, is the product of the oxidative degradation of indole-3-acetic acid (IAA) by crude enzyme preparations from etiolated pea seedlings. Indole-3-carboxaldehyde (3-Formylindole) is a biochemical used to prepare analogs of the indole phytoalexin cyclobrassinin[1].	C9H7NO	O=CC1=CNC2=C1C=CC=C2	DMSO : 20 mg/mL (137.78 mM; Need ultrasonic); Methanol : < 1 mg/mL (insoluble); H2O : < 0.1 mg/mL (insoluble)	DMSO Solution	58328	10mM * 50uL	https://www.medchemexpress.com/indole-3-carboxaldehyde.html	Others	Others	No Development Reported
HYCPK11032	B10	N/A	HY-128378	16-​Dehydroprogesterone		1096-38-4	312.45	Endogenous Metabolite	Free Base	16-Dehydroprogesterone is a steroidal progestin.	C21H28O2	CC(C1=CC[C@@]2([H])[C@]3([H])CCC4=CC(CC[C@]4(C)[C@@]3([H])CC[C@]12C)=O)=O	DMSO : 25 mg/mL (80.01 mM; Need ultrasonic)	DMSO Solution	45449	10mM * 50uL	https://www.medchemexpress.com/16-dehydroprogesterone.html	Metabolic Enzyme/Protease	Endocrinology	No Development Reported
HYCPK11032	B11	N/A	HY-N2535	Coniferaldehyde	Ferulaldehyde	458-36-6	178.18	Others		Coniferaldehyde (Ferulaldehyde), isolated from the ethanol extract of Vitex rotundifolia fruits, is an effective inducer of heme oxygenase-1 (HO-1). Coniferaldehyde exerts anti-inflammatory properties in response to LPS. Coniferaldehyde inhibits LPS-induced apoptosis through the PKCα/β II/Nrf-2/HO-1 dependent pathway in RAW264.7 macrophage cells[1].	C10H10O3	O=C/C=C/C1=CC=C(O)C(OC)=C1	DMSO : 120 mg/mL (673.48 mM; Need ultrasonic)	DMSO Solution	56729	10mM * 50uL	https://www.medchemexpress.com/coniferaldehyde.html	Others	Inflammation/Immunology	No Development Reported
HYCPK11032	C2	N/A	HY-W040055	Neopterin	D-(+)-Neopterin;D-erythro-Neopterin	2009-64-5	253.21	Endogenous Metabolite		Neopterin (D-(+)-Neopterin), a catabolic product of guanosine triphosphate (GTM), serves as a marker of cellular immune system activation.	C9H11N5O4	OC1=C2C(N=CC([C@H](O)[C@H](O)CO)=N2)=NC(N)=N1	DMSO : 6.25 mg/mL (24.68 mM; Need ultrasonic)	DMSO Solution	65526	10mM * 50uL	https://www.medchemexpress.com/D-__addition__-Neopterin.html	Metabolic Enzyme/Protease	Inflammation/Immunology	No Development Reported
HYCPK11032	C3	N/A	HY-W018601	Nortropine	Nortropenol	538-09-0	127.18	Others		Nortropine (Nortropenol), isolated from the total alkaloids of Convolvulus subhirsutus, is an intermediate in tropine breakdown and reactions leading to succinate[1].	C7H13NO	O[C@H]1C[C@H](N2)CC[C@H]2C1	10 mM in DMSO	DMSO Solution	63147	10mM * 50uL	https://www.medchemexpress.com/nortropine.html	Others	Others	No Development Reported
HYCPK11032	C4	N/A	HY-101403	N-(5-Aminopentyl)acetamide	Monoacetylcadaverine	32343-73-0	144.21	Endogenous Metabolite	Free Base	N-(5-Aminopentyl)acetamide is the acetylated form of the polyamine cadaverine.	C7H16N2O	CC(NCCCCCN)=O	DMSO : ≥ 30 mg/mL (208.03 mM)	DMSO Solution	23935	10mM * 50uL	https://www.medchemexpress.com/N-_5-Aminopentyl_acetamide.html	Metabolic Enzyme/Protease	Cancer	No Development Reported
HYCPK11032	C5	N/A	HY-N1201	Apigenin	4',5,7-Trihydroxyflavone;Apigenol;C.I. Natural Yellow 1	520-36-5	270.24	Autophagy; Cytochrome P450	Free Base	Apigenin (4',5,7-Trihydroxyflavone) is a competitive CYP2C9 inhibitor with a Ki of 2 μM.	C15H10O5	OC1=C2C(OC(C3=CC=C(O)C=C3)=CC2=O)=CC(O)=C1	H2O : < 0.1 mg/mL (insoluble); DMSO : 100 mg/mL (370.04 mM; Need ultrasonic)	DMSO Solution	19710	10mM * 50uL	https://www.medchemexpress.com/Apigenin.html	Autophagy; Metabolic Enzyme/Protease	Inflammation/Immunology; Cancer	No Development Reported
HYCPK11032	C6	N/A	HY-N0035	Arctigenin	(-)-Arctigenin	7770-78-7	372.41	Autophagy; Influenza Virus; MMP	Free Base	Arctigenin is a lignan found in certain plants of the Asteraceae; it has shown antiviral and anticancer effects in glass; it is the aglycone of arctiin. IC50 value: Target: anticancer agent Arctiin and its aglucone, arctigenin from the fruits of Arctium lappa L. showed potent in vitro antiviral activities against influenza A virus (A/NWS/33, H1N1) (IFV). Based on the data from time-of-addition ex…	C21H24O6	O=C1OC[C@H](CC2=CC=C(OC)C(OC)=C2)[C@H]1CC3=CC=C(O)C(OC)=C3	DMSO : ≥ 125 mg/mL (335.65 mM)	DMSO Solution	16607	10mM * 50uL	https://www.medchemexpress.com/Arctigenin.html	Anti-infection; Autophagy; Metabolic Enzyme/Protease	Cancer	No Development Reported
HYCPK11032	C7	N/A	HY-76847	Chenodeoxycholic Acid	CDCA	474-25-9	392.57	Autophagy; Endogenous Metabolite; FXR	Free Acid	Chenodeoxycholic Acid is a hydrophobic primary bile acid that activates nuclear receptors (FXR) involved in cholesterol metabolism.	C24H40O4	O=C(O)CC[C@@H](C)[C@]1([H])[C@]2(C)[C@](CC1)([H])[C@]3([H])[C@H](O)C[C@@](C4)([H])[C@@](CC[C@H]4O)(C)[C@]([H])3CC2	DMSO : ≥ 50 mg/mL (127.37 mM)	DMSO Solution	10510	10mM * 50uL	https://www.medchemexpress.com/Chenodeoxycholic-Acid.html	Autophagy; Metabolic Enzyme/Protease	Metabolic Disease; Cancer	Launched
HYCPK11032	C8	N/A	HY-N0269	Echinatin		34221-41-5	270.28	Others		Echinatin is a chalcone isolated from the Chinese herbal medicine Gancao with hepatoprotective and anti-inflammatory effects. Echinatin may undergo an electron transfer (ET) and a proton transfer (PT) to cause the antioxidant action in aqueous solution[1]. Echinatin can be quickly absorbed and eliminated and extensively distributed with an absolute bioavailability of approximately 6.81% in Rat[2].	C16H14O4	O=C(C1=CC=C(O)C=C1)/C=C/C2=CC=C(O)C=C2OC	DMSO : 250 mg/mL (924.97 mM; Need ultrasonic)	DMSO Solution	58493	10mM * 50uL	https://www.medchemexpress.com/echinatin.html	Others	Inflammation/Immunology	No Development Reported
HYCPK11032	C9	N/A	HY-N0241	Rhodionin		85571-15-9	448.38	AChE	Free Base	Rhodionin, isolated from the root of Rhodiola crenulata, is a specific non-competitive cytochrome P450 2D6 inhibitor with an IC50 of 0.761 μM and a Ki of 0.769 μM[1]. Rhodionin exhibits potent, dose-dependent inhibitory effects on acetylcholinesterase (AChE) with IC50 ranged from 57.50 to 2.43 μg/mL[2]. Rhodionin exhibits potent DPPH free radical scavenging activities, with an IC50 of 19.49 μM[3].	C21H20O11	O=C1C(O)=C(C2=CC=C(O)C=C2)OC3=C(O)C(O[C@H]4[C@@H]([C@@H]([C@H]([C@H](C)O4)O)O)O)=CC(O)=C13	10 mM in DMSO	DMSO Solution	56879	10mM * 50uL	https://www.medchemexpress.com/rhodionin.html	Neuronal Signaling	Metabolic Disease	No Development Reported
HYCPK11032	C10	N/A	HY-18982	Anisomycin	Flagecidin;Wuningmeisu C	22862-76-6	265.31	Antibiotic; Apoptosis; Bacterial; DNA/RNA Synthesis; JNK	Free Base	Anisomycin is a potent protein synthesis inhibitor which interferes with protein and DNA synthesis by inhibiting peptidyl transferase or the 80S ribosome system[1]. Anisomycin is a JNK activator, which increases phospho-JNK[2][3]. Anisomycin is a bacterial antibiotic isolated from Streptomyces griseolus[4].	C14H19NO4	O[C@@H]1[C@@H](OC(C)=O)[C@@H](CC2=CC=C(OC)C=C2)NC1	DMSO : ≥ 50 mg/mL (188.46 mM)	DMSO Solution	22548	10mM * 50uL	https://www.medchemexpress.com/Anisomycin.html	Anti-infection; Apoptosis; Cell Cycle/DNA Damage; MAPK/ERK Pathway	Cancer; Infection	No Development Reported
HYCPK11032	C11	N/A	HY-B0519A	Tylosin	Tylosin A	1401-69-0	916.10	Antibiotic; Bacterial	Free Base	Tylosin (Fradizine; Tylocine; Tylosin A) is a broad spectrum antibiotic against Gram-positive organisms and a limited range of Gram-negative organisms.	C46H77NO17	C[C@@H](O[C@@]1([H])O[C@H]([C@H]([C@@H](CC2=O)O)C)[C@H](C[C@H](C(/C=C/C(C)=C/[C@H](CO[C@H](O[C@H](C)[C@@H](O)[C@H]3OC)[C@@H]3OC)[C@@H](CC)O2)=O)C)CC=O)[C@H]([C@@H]([C@H]1O)N(C)C)O[C@@](O[C@@H](C)[C@@H]4O)([H])C[C@]4(O)C	DMSO : ≥ 100 mg/mL (109.16 mM); H2O : < 0.1 mg/mL (insoluble)	DMSO Solution	13848	10mM * 50uL	https://www.medchemexpress.com/Tylosin.html	Anti-infection	Infection	No Development Reported
HYCPK11032	D2	N/A	HY-13557	Ascomycin	Immunomycin;FR-900520;FK520	104987-12-4	792.01	Antibiotic; FKBP; Parasite	Free Base	Ascomycin(Immunomycin, FR-900520, FK520) is an ethyl analog of tacrolimus (FK506) with strong immunosuppressant properties. IC50 Value: 0.55 nM [1] Target: in vitro: When we used either CD4+CD8+ thymocytes or peripheral T cells activated by phorbol ester and ionomycin, the cell surface induction of CD5 was also partially blocked by CsA, FK-520 and rapamycin [2]. Ascomycinalso had a 3-fold lower i…	C43H69NO12	O=C([C@@](CCCC1)([H])N1C(C([C@@]2(O)[C@H](C)C[C@H](OC)[C@@](O2)([H])[C@@H](OC)C[C@@H](C)C/C(C)=C/[C@H]3CC)=O)=O)O[C@H](/C(C)=C/[C@H]4C[C@@H](OC)[C@H](O)CC4)[C@H](C)[C@@H](O)CC3=O	DMSO : ≥ 39 mg/mL (49.24 mM); H2O : < 0.1 mg/mL (insoluble)	DMSO Solution	16730	10mM * 50uL	https://www.medchemexpress.com/Ascomycin.html	Anti-infection; Apoptosis; Autophagy; Immunology/Inflammation	Infection	No Development Reported
HYCPK11032	D3	N/A	HY-N0202	Atractylenolide II	Asterolide	73069-14-4	232.32	Apoptosis	Free Base	Atractylenolide II is a sesquiterpene compound isolated from the dried rhizome of Atractylodes macrocephala (Baizhu in Chinese); anti-proliferative activity. IC50 value: 82.3 μM(B16 melanoma cell, 48 h) [1] Target: anticancer natural compound in vitro: AT-II treatment for 48 h dose-dependently inhibited cell proliferation with an IC(50) of 82.3 μM, and induced G1 phase cell cycle arrest. Moreover…	C15H20O2	O=C1C(C)=C(C[C@@]23[H])[C@@](C[C@@]3(C)CCCC2=C)([H])O1	DMSO : 100 mg/mL (430.44 mM; Need ultrasonic)	DMSO Solution	16951	10mM * 50uL	https://www.medchemexpress.com/Atractylenolide-II.html	Apoptosis	Cancer	No Development Reported
HYCPK11032	D4	N/A	HY-W018800	4(3H)-Quinazolinone		491-36-1	146.15	Bacterial	Free Base	4(3H)-Quinazolinone is a building block in chemical synthesis. Biologically active nitrogen heterocyclic compounds. Possesses a wide spectrum of biological properties like antibacterial, antifungal, anticonvulsant, anti-inflammatory, anti-HIV, anticancerous and analgesic activities[1][2].	C8H6N2O	O=C1NC=NC2=C1C=CC=C2	H2O : 1.2 mg/mL (8.21 mM; Need ultrasonic); DMSO : 110 mg/mL (752.65 mM; Need ultrasonic)	DMSO Solution	45697	10mM * 50uL	https://www.medchemexpress.com/4_3H_-Quinazolinone.html	Anti-infection	Cancer; Infection; Endocrinology; Metabolic Disease; Inflammation/Immunology; Neurological Disease	No Development Reported
HYCPK11032	D5	N/A	HY-N0831	Jaceosidin		18085-97-7	330.29	Apoptosis; Bcl-2 Family; COX	Free Base	Jaceosidin is a flavonoid isolated from Artemisia vestita, induces apoptosis in cancer cells, activates Bax and down-regulates Mcl-1 and c-FLIP expression[1]. Jaceosidin exhibits anti-cancer[2], anti-inflammatory activities, decreases leves of inflammatory markers, and suppresses COX-2 expression and NF-κB activation[3].	C17H14O7	O=C1C=C(C2=CC=C(O)C(OC)=C2)OC3=CC(O)=C(OC)C(O)=C13	DMSO : 125 mg/mL (378.46 mM; Need ultrasonic); Ethanol : 7.14 mg/mL (21.62 mM; Need ultrasonic)	DMSO Solution	38407	10mM * 50uL	https://www.medchemexpress.com/Jaceosidin.html	Apoptosis; Immunology/Inflammation	Cancer; Inflammation/Immunology	No Development Reported
HYCPK11032	D6	N/A	HY-16558	Butein	2’,3,4,4’-tetrahydroxy Chalcone	487-52-5	272.25	Apoptosis; Autophagy; EGFR; Phosphodiesterase (PDE)	Free Base	Butein, isolated from Dalbergia odorifera T. Chen, is a cAMP-specific PDE inhibitor with an IC50 of 10.4 μM for PDE4[1]. Butein is a specific protein tyrosine kinase inhibitor with IC50s of 16 and 65 μM for EGFR and p60c-src in HepG2 cells[2]. Butein sensitizes HeLa cells to Cisplatin through AKT and ERK/p38 MAPK pathways by targeting FoxO3a[3]. Butein is a SIRT1 activator (STAC).	C15H12O5	OC1=CC=C(C(/C=C/C2=CC(O)=C(O)C=C2)=O)C(O)=C1	DMSO : ≥ 35 mg/mL (128.56 mM)	DMSO Solution	20951	10mM * 50uL	https://www.medchemexpress.com/Butein.html	Apoptosis; Autophagy; JAK/STAT Signaling; Metabolic Enzyme/Protease; Protein Tyrosine Kinase/RTK	Cancer	No Development Reported
HYCPK11032	D7	N/A	HY-18569	3-Indoleacetic acid	Indole-3-acetic acid;3-IAA	87-51-4	175.18	Endogenous Metabolite	Free Acid	3-Indoleacetic acid (Indole-3-acetic acid) is the most common natural plant growth hormone of the auxin class. It can be added to cell culture medium to induce plant cell elongation and division.	C10H9NO2	OC(CC1=CNC2=C1C=CC=C2)=O	DMSO : ≥ 30 mg/mL (171.25 mM)	DMSO Solution	23874	10mM * 50uL	https://www.medchemexpress.com/3-Indoleacetic-acid.html	Metabolic Enzyme/Protease	Others	No Development Reported
HYCPK11032	D8	N/A	HY-N0139	Troxerutin	Trihydroxyethylrutin	7085-55-4	742.68	NOD-like Receptor (NLR)	Free Base	Troxerutin, also known as vitamin P4, is a tri-hydroxyethylated derivative of natural bioflavonoid rutins which can inhibit the production of reactive oxygen species (ROS) and depress ER stress-mediated NOD activation.	C33H42O19	O=C1C(O[C@H]2[C@@H]([C@H]([C@@H]([C@@H](CO[C@H]3[C@@H]([C@@H]([C@H]([C@H](C)O3)O)O)O)O2)O)O)O)=C(C4=CC=C(OCCO)C(OCCO)=C4)OC5=CC(OCCO)=CC(O)=C15	DMSO : 100 mg/mL (134.65 mM; Need ultrasonic and warming)	DMSO Solution	27664	10mM * 50uL	https://www.medchemexpress.com/Troxerutin.html	Immunology/Inflammation	Cancer; Metabolic Disease; Inflammation/Immunology; Neurological Disease	Launched
HYCPK11032	D9	N/A	HY-N0054	Osthole	Osthol;NSC 31868	484-12-8	244.29	Apoptosis; HBV; Histamine Receptor; Parasite	Free Base	Osthole (Osthol) is a natural antihistamine alternative. Osthole may be a potential inhibitor of histamine H1 receptor activity. Osthole also suppresses the secretion of HBV in cells.	C15H16O3	O=C1C=CC2=CC=C(OC)C(C/C=C(C)\C)=C2O1	DMSO : ≥ 100 mg/mL (409.35 mM)	DMSO Solution	16948	10mM * 50uL	https://www.medchemexpress.com/Osthole.html	Anti-infection; Apoptosis; GPCR/G Protein; Immunology/Inflammation; Neuronal Signaling	Cancer; Infection; Endocrinology; Inflammation/Immunology; Cardiovascular Disease	No Development Reported
HYCPK11032	D10	N/A	HY-15144	Trichostatin A	TSA	58880-19-6	302.37	HDAC	Free Base	Trichostatin A (TSA) is a potent and specific inhibitor of HDAC class I/II, with an IC50 value of 1.8 nM for HDAC[1].	C17H22N2O3	CN(C1=CC=C(C=C1)C([C@@H](/C=C(/C=C/C(NO)=O)C)C)=O)C	DMSO : 25 mg/mL (82.68 mM; Need ultrasonic)	DMSO Solution	25334	10mM * 50uL	https://www.medchemexpress.com/Trichostatin-A.html	Cell Cycle/DNA Damage; Epigenetics	Cancer	Phase 1
HYCPK11032	D11	N/A	HY-N0118	Lappaconitine (hydrobromide)	Allapinine	97792-45-5	665.61	Others	Hydrobromide	Lappaconitine hydrobromide, a diterpene alkaloid, is a drug for the treatment of cardiac arrhythmias. IC50 value: Target: A natural product for anti-cardiac arrhythmias In vitro: Lappaconitine hydrobromide was found to exert an inhibitory effect on inward tetrodotoxin-sensitive sodium currents without changing their voltage dependence [1]. In vivo: The effect of Lappaconitine hydrobromide on acon…	C32H45BrN2O8	CO[C@@H]1C(C(N(CC)C2)C3C4)([C@@](C[C@@]5([H])[C@@H]6OC)([H])[C@@]6(O)[C@@]3(C[C@@H]5OC)O)[C@@]4([H])[C@@]2(OC(C(C=CC=C7)=C7NC(C)=O)=O)CC1.Br	DMSO : 50 mg/mL (75.12 mM; Need ultrasonic)	DMSO Solution	27614	10mM * 50uL	https://www.medchemexpress.com/Lappaconitine-hydrobromide.html	Others	Cancer; Cardiovascular Disease	Launched
HYCPK11032	E2	N/A	HY-N0780	Isoalantolactone	(+)-Isoalantolactone;Isohelenin	470-17-7	232.32	Apoptosis; Autophagy; Bacterial; Endogenous Metabolite	Free Base	Isoalantolactone is an apoptosis inducer, which also acts as an alkylating agent.	C15H20O2	O=C(O[C@@](C[C@@]1(C)CCC2)([H])[C@]3([H])C[C@@]1([H])C2=C)C3=C	DMSO : 50 mg/mL (215.22 mM; Need ultrasonic)	DMSO Solution	20994	10mM * 50uL	https://www.medchemexpress.com/Isoalantolactone.html	Anti-infection; Apoptosis; Autophagy; Metabolic Enzyme/Protease	Cancer	No Development Reported
HYCPK11032	E3	N/A	HY-N0433	Astragaloside II	Astrasieversianin VIII	84676-89-1	827.01	Others	Free Base	Astragaloside II is a natural isolated from Astragalus. IC50 value: Target: In vitro: In vivo: The developed and validated method has been successfully applied to the quantification and pharmacokinetic study of AST II in rats after intravenous and oral administration of AST II. The oral absolute bioavailability (F) of AST II was calculated to be 0.79 ± 0.16% with an elimination half-life (t1/2) v…	C43H70O15	O[C@H]1[C@H](O)[C@@H](OC(C)=O)[C@]([H])(O[C@@H]2C(C)(C)[C@@]([C@@H](O[C@]3([H])O[C@H](CO)[C@@H](O)[C@H](O)[C@H]3O)C[C@]4([H])[C@@]56CC[C@@]7(C)[C@@]4(C)C[C@H](O)[C@@]7([C@]8(C)O[C@H](C(O)(C)C)CC8)[H])([H])[C@]5(C6)CC2)OC1	DMSO : 100 mg/mL (120.92 mM; Need ultrasonic); H2O : < 0.1 mg/mL (insoluble)	DMSO Solution	25553	10mM * 50uL	https://www.medchemexpress.com/Astragaloside-II.html	Others	Others	No Development Reported
HYCPK11032	E4	N/A	HY-N0696	Sipeimine	Imperialine	61825-98-7	429.64	Others	Free Base	Sipeimine is a natural product isolated from Fritillaria ussuriensis. IC50 value: Target: In vitro: Sipeimine can induce rejuvenation of a endophytic fungus; Sipeimine yield of the strain rejuvenated by adding 3% bulbus was effectively improved to 0.0563 mg/L and it is 21.9% higher than that of the initial strain [1]. In vivo:	C27H43NO3	C[C@@]([C@@]1([H])C2=O)(CC[C@H](O)C1)[C@]3([H])[C@](C2)([H])[C@@](CC[C@]4([H])[C@@]5([H])CN(C[C@@H](C)CC6)[C@]6([H])[C@]4(O)C)([H])[C@@]5([H])C3	10 mM in DMSO	DMSO Solution	21428	10mM * 50uL	https://www.medchemexpress.com/Sipeimine.html	Others	Others	No Development Reported
HYCPK11032	E5	N/A	HY-F0004	β-Nicotinamide mononucleotide	β-NM;NMN	1094-61-7	334.22	Endogenous Metabolite	Free Acid	β-nicotinamide mononucleotide (β-NM) is an intermediate in NAD+ biosynthesis produced from nicotinamide (NAM) and phosphoribosyl pyrophosphate (PRPP) by nicotinamide phosphoribosyl transferase enzyme with no toxicity.	C11H15N2O8P	NC(C1=C[N+]([C@@H]2O[C@H](COP(O)([O-])=O)[C@@H](O)[C@H]2O)=CC=C1)=O	H2O : 83.33 mg/mL (249.33 mM; Need ultrasonic)	DMSO Solution	37010	10mM * 50uL	https://www.medchemexpress.com/_beta_-Nicotinamide-mononucleotide.html	Metabolic Enzyme/Protease	Others	No Development Reported
HYCPK11032	E6	N/A	HY-W016813	trans-Aconitic acid		4023-65-8	174.11	Endogenous Metabolite	Free Acid	trans-Aconitic acid is present in normal human urine, and it has been suggested that is present in larger amounts with Reye's syndrome and organic aciduria. trans-Aconitic acid is a substrate of enzyme trans-aconitate 2-methyltransferase.	C6H6O6	O=C(O)/C=C(CC(O)=O)/C(O)=O	10 mM in DMSO	DMSO Solution	45358	10mM * 50uL	https://www.medchemexpress.com/_E_-Prop-1-ene-1,2,3-tricarboxylic_acid.html	Metabolic Enzyme/Protease	Others	No Development Reported
HYCPK11032	E7	N/A	HY-Y0771	3,4-Dimethoxyphenylacetic acid		93-40-3	196.20	Endogenous Metabolite	Free Acid	3,4-Dimethoxyphenylacetic acid is a building block in the chemical synthesis.	C10H12O4	O=C(O)CC1=CC=C(OC)C(OC)=C1	H2O : 3.33 mg/mL (16.97 mM; Need ultrasonic)	DMSO Solution	45779	10mM * 50uL	https://www.medchemexpress.com/3,4-Dimethoxyphenylacetic_acid.html	Metabolic Enzyme/Protease	Others	No Development Reported
HYCPK11032	E8	N/A	HY-W015464	N-Isovaleroylglycine		16284-60-9	159.18	Endogenous Metabolite	Free Acid	N-Isovaleroylglycine is an acyl glycine and could be used as a biomarker for the predispositon for weight gain and obesity.	C7H13NO3	O=C(O)CNC(CC(C)C)=O	10 mM in DMSO	DMSO Solution	45365	10mM * 50uL	https://www.medchemexpress.com/2-_3-Methylbutanamido_acetic_acid.html	Metabolic Enzyme/Protease	Metabolic Disease	No Development Reported
HYCPK11032	E9	N/A	HY-W015060	2-(2-Methylbenzamido)acetic acid		42013-20-7	193.20	Endogenous Metabolite	Free Acid	2-(2-Methylbenzamido)acetic acid is a metabolite detected in urine.	C10H11NO3	O=C(O)CNC(C1=CC=CC=C1C)=O	10 mM in DMSO	DMSO Solution	45357	10mM * 50uL	https://www.medchemexpress.com/2-_2-Methylbenzamido_acetic_acid.html	Metabolic Enzyme/Protease	Others	No Development Reported
HYCPK11032	E10	N/A	HY-W041171	3-Chloro-L-tyrosine		7423-93-0	215.63	Endogenous Metabolite	Free Acid	3-Chloro-L-tyrosine is a specific marker of myeloperoxidase-catalyzed oxidation, and is markedly elevated in low density lipoprotein isolated from human atherosclerotic intima.	C9H10ClNO3	O=C(O)[C@@H](N)CC1=CC=C(O)C(Cl)=C1	10 mM in DMSO	DMSO Solution	45782	10mM * 50uL	https://www.medchemexpress.com/3-Cl-Tyr-OH.html	Metabolic Enzyme/Protease	Others	No Development Reported
HYCPK11032	E11	N/A	HY-W015300	Octanedioic acid		505-48-6	174.20	Endogenous Metabolite	Free Acid	Octanedioic acid is found to be associated with carnitine-acylcarnitine translocase deficiency, malonyl-Coa decarboxylase deficiency.	C8H14O4	C(C(O)=O)CCCCCC(O)=O	10 mM in DMSO	DMSO Solution	45364	10mM * 50uL	https://www.medchemexpress.com/Octanedioic_acid.html	Metabolic Enzyme/Protease	Metabolic Disease	No Development Reported
HYCPK11032	F2	N/A	HY-Y0084	3,4,5-Trimethoxybenzoic acid	Eudesmic acid;Trimethylgallic Acid	118-41-2	212.20	Others	Free Acid	3,4,5-Trimethoxybenzoic acid (Eudesmic acid;Trimethylgallic Acid) is a benzoic acid derivative. A building block in medicine and organic synthesis.	C10H12O5	O=C(O)C1=CC(OC)=C(OC)C(OC)=C1	DMSO : 100 mg/mL (471.25 mM; Need ultrasonic); H2O : 1 mg/mL (4.71 mM; Need ultrasonic)	DMSO Solution	45793	10mM * 50uL	https://www.medchemexpress.com/3,4,5-Trimethoxybenzoic_acid.html	Others	Others	No Development Reported
HYCPK11032	F3	N/A	HY-Y0585	D-(-)-Mandelic acid		611-71-2	152.15	Others	Free Acid	D-(-)-Mandelic acid is a natural compound isolated from bitter almonds.	C8H8O3	OC([C@H](O)C1=CC=CC=C1)=O	10 mM in DMSO	DMSO Solution	45773	10mM * 50uL	https://www.medchemexpress.com/D-Mandelic_acid.html	Others	Others	No Development Reported
HYCPK11032	F4	N/A	HY-W008150	2-Hydroxy-3-methylbutanoic acid		4026-18-0	118.13	Endogenous Metabolite	Free Acid	2-Hydroxy-3-methylbutanoic acid is a close structure analogue of GHB, which is a naturally occurring neurotransmitter and a psychoactive drug.	C5H10O3	CC(C)C(O)C(O)=O	10 mM in DMSO	DMSO Solution	45344	10mM * 50uL	https://www.medchemexpress.com/2-Hydroxy-3-methylbutanoic_acid.html	Metabolic Enzyme/Protease	Neurological Disease	No Development Reported
HYCPK11032	F5	N/A	HY-Y0030	3-Hydroxypicolinic acid	Picolinic acid, 3-hydroxy- (6CI,7CI,8CI); 2-Carboxy-3-hydroxypyridine	874-24-8	139.11	Endogenous Metabolite		3-Hydroxypicolinic acid is a picolinic acid derivative, and belongs to the pyridine family.	C6H5NO3	O=C(C1=NC=CC=C1O)O	10 mM in H2O	DMSO Solution	45789	10mM * 50uL	https://www.medchemexpress.com/3-Hydroxypicolinic_acid.html	Metabolic Enzyme/Protease	Others	No Development Reported
HYCPK11032	F6	N/A	HY-Y0148	10-Hydroxydecanoic acid	NSC 15139	1679-53-4	188.26	Others	Free Acid	10-Hydroxydecanoic acid (NSC 15139) is a saturated fatty acid of 10-hydroxy-trans-2-decenoic acid from royal jelly, with anti-inflammatory activity[1].	C10H20O3	O=C(O)CCCCCCCCCO	DMSO : 120 mg/mL (637.42 mM; Need ultrasonic); H2O : < 0.1 mg/mL (insoluble)	DMSO Solution	45795	10mM * 50uL	https://www.medchemexpress.com/NSC_15139.html	Others	Inflammation/Immunology	No Development Reported
HYCPK11032	F7	N/A	HY-Y0069	N-Acetylglycine	Aceturic acid;Acetamidoacetic acid	543-24-8	117.10	Endogenous Metabolite		N-Acetylglycine (Aceturic acid) is a minor constituent of numerous foods with no genotoxicity or acute toxicity. N-acetylglycine is used in biological research of peptidomimetics.	C4H7NO3	O=C(O)CNC(C)=O	H2O : 50 mg/mL (426.99 mM; Need ultrasonic); DMSO : 100 mg/mL (853.97 mM; Need ultrasonic)	DMSO Solution	45790	10mM * 50uL	https://www.medchemexpress.com/N-Acetylglycine.html	Metabolic Enzyme/Protease	Others	No Development Reported
HYCPK11032	F8	N/A	HY-113410	3-Methylglutaric acid		626-51-7	146.14	Endogenous Metabolite	Free Acid	3-Methylglutaric acid is a leucine metabolite.	C6H10O4	O=C(O)CC(C)CC(O)=O	10 mM in DMSO	DMSO Solution	45193	10mM * 50uL	https://www.medchemexpress.com/3-Methylglutaric_acid.html	Metabolic Enzyme/Protease	Others	No Development Reported
HYCPK11032	F9	N/A	HY-113426	Nepsilon-Acetyl-L-lysine		692-04-6	188.22	Endogenous Metabolite	Free Acid	Nepsilon-Acetyl-L-lysine is a derivative of the amino acid lysine.	C8H16N2O3	N[C@@H](CCCCNC(C)=O)C(O)=O	10 mM in DMSO	DMSO Solution	45194	10mM * 50uL	https://www.medchemexpress.com/Nepsilon-Acetyl-L-lysine.html	Metabolic Enzyme/Protease	Others	No Development Reported
HYCPK11032	F10	N/A	HY-75625	2-Hydroxy-4-methoxybenzoic acid	4-Methoxysalicylic Acid	2237-36-7	168.15	Others	Free Acid	2-Hydroxy-4-methoxybenzoic acid is a derivative of methoxybenzoic. 2-Hydroxy-4-methoxybenzoic is a potential biomarker.	C8H8O4	O=C(O)C1=C(O)C=C(OC)C=C1	10 mM in DMSO	DMSO Solution	45156	10mM * 50uL	https://www.medchemexpress.com/2-Hydroxy-4-methoxybenzoic_acid.html	Others	Others	No Development Reported
HYCPK11032	F11	N/A	HY-113382	N-Methylhydantoin		616-04-6	114.10	Endogenous Metabolite	Free Base	N-Methylhydantoin is a product of degradation of creatinine by bacteria.	C4H6N2O2	O=C1NC(CN1C)=O	10 mM in DMSO	DMSO Solution	45197	10mM * 50uL	https://www.medchemexpress.com/N-Methylhydantoin.html	Metabolic Enzyme/Protease	Others	No Development Reported
HYCPK11032	G2	N/A	HY-D0931	Sudan III	Sudan Red III;Tetrazobenzene-β-naphthol;111440 Red	85-86-9	352.39	Others	Free Base	Sudan III is a hydrophobic bisazo dye[1].	C22H16N4O	OC1=CC=C2C=CC=CC2=C1/N=N/C3=CC=C(/N=N/C4=CC=CC=C4)C=C3	10 mM in DMSO	DMSO Solution	45140	10mM * 50uL	https://www.medchemexpress.com/Sudan_III.html	Others	Others	No Development Reported
HYCPK11032	G3	N/A	HY-N1363	Royal Jelly acid	Queen Bee Acid;(E)-10-Hydroxy-2-decenoic acid	14113-05-4	186.25	Endogenous Metabolite	Free Acid	Royal Jelly acid (Queen Bee Acid) is a fatty acid constituent of royal jelly, promotes the growth and protection of neurons, reduces anxiety-like phenotypes[1].	C10H18O3	O=C(O)/C=C/CCCCCCCO	DMSO : 100 mg/mL (536.91 mM; Need ultrasonic)	DMSO Solution	45149	10mM * 50uL	https://www.medchemexpress.com/Royal_Jelly_acid.html	Metabolic Enzyme/Protease	Neurological Disease	No Development Reported
HYCPK11032	G4	N/A	HY-N1417	Sesamol		533-31-3	138.12	Apoptosis	Free Base	Sesamol is a constituent of sesame oil. Sesamol shows a free radical scavenging activity. Sesamol shows an IC50=5.95±0.56 μg/mL in the DPPH assay. Anti-oxidant activities[1]. Anticancer activities[2].	C7H6O3	OC1=CC=C(OCO2)C2=C1	DMSO : ≥ 100 mg/mL (724.01 mM); Ethanol : ≥ 100 mg/mL (724.01 mM)	DMSO Solution	45128	10mM * 50uL	https://www.medchemexpress.com/Sesamol.html	Apoptosis	Cancer	No Development Reported
HYCPK11032	G5	N/A	HY-N0738	Stachydrine hydrochloride		4136-37-2	179.64	NF-κB	Hydrochloride	Stachydrine hydrochloride is the major active constituent of Herba Leonuri, which is a potential therapy for cardiovascular diseases[2]. Stachydrine can inhibit the NF-κB signal pathway. Anti-hypertrophic activities[1].	C7H14ClNO2	OC([C@H](CCC1)[N+]1(C)C)=O.[Cl-]	10 mM in H2O	DMSO Solution	45148	10mM * 50uL	https://www.medchemexpress.com/Stachydrine_hydrochloride.html	NF-κB	Cardiovascular Disease; Cancer	No Development Reported
HYCPK11032	G6	N/A	HY-N1938	D(+)-Raffinose (pentahydrate)	D-Raffinose (pentahydrate)	17629-30-0	594.51	Endogenous Metabolite	Free Base	D(+)-Raffinose pentahydrate (D-Raffinose pentahydrate) is a trisaccharide composed of galactose, glucose, and fructose that occurs naturally in a variety of vegetables and grains. D(+)-Raffinose pentahydrate is a functional oligosaccharide.	C18H42O21	OC[C@]1(O[C@H](CO)[C@@H](O)[C@@H]1O)O[C@H]([C@@H]([C@@H](O)[C@@H]2O)O)O[C@@H]2CO[C@H]([C@@H]([C@@H](O)[C@H]3O)O)O[C@@H]3CO.O.O.O.O.O	DMSO : ≥ 100 mg/mL (168.21 mM)	DMSO Solution	45132	10mM * 50uL	https://www.medchemexpress.com/D__addition__-Raffinose_pentahydrate.html	Metabolic Enzyme/Protease	Others	No Development Reported
HYCPK11032	G7	N/A	HY-N2007	Veratric acid	3,4-Dimethoxybenzoic acid	93-07-2	182.17	COX; Reactive Oxygen Species	Free Acid	Veratric acid (3,4-Dimethoxybenzoic acid) is an orally active phenolic compound derived from vegetables and fruits, has antioxidant[1] and anti-inflammatory activities[3]. Veratric acid also acts as a protective agent against hypertension-associated cardiovascular remodelling[2]. Veratric acid reduces upregulated COX-2 expression, and levels of PGE2, IL-6 after UVB irradiation[3].	C9H10O4	O=C(O)C1=CC=C(OC)C(OC)=C1	DMSO : 110 mg/mL (603.83 mM; Need ultrasonic); H2O : < 0.1 mg/mL (insoluble)	DMSO Solution	45133	10mM * 50uL	https://www.medchemexpress.com/Veratric_acid.html	Immunology/Inflammation; Metabolic Enzyme/Protease; NF-κB	Inflammation/Immunology; Cardiovascular Disease	No Development Reported
HYCPK11032	G8	N/A	HY-W001080	3,4-Dihydroxybenzeneacetic acid		102-32-9	168.15	Endogenous Metabolite	Free Acid	3,4-Dihydroxybenzeneacetic acid is the main neuronal metabolite of dopamine.	C8H8O4	OC1=C(O)C=C(CC(O)=O)C=C1	H2O : 50 mg/mL (297.35 mM; Need ultrasonic); DMSO : 100 mg/mL (594.71 mM; Need ultrasonic)	DMSO Solution	45130	10mM * 50uL	https://www.medchemexpress.com/3,4-Dihydroxybenzeneacetic_acid.html	Metabolic Enzyme/Protease	Others	No Development Reported
HYCPK11032	G9	N/A	HY-N2048	2,2':5',2''-Terthiophene	α-​Terthiophene;α-Terthienyl;Trithiophene	1081-34-1	248.39	Antibiotic; Bacterial	Free Base	2,2':5',2''-Terthiophene (α-Terthiophene) is an oligomer of the heterocycle thiophene. 2,2':5',2''-Terthiophene has been employed as building block for the organic semi-conductor polythiophene.	C12H8S3	C1(C2=CC=C(C3=CC=CS3)S2)=CC=CS1	10 mM in DMSO	DMSO Solution	45134	10mM * 50uL	https://www.medchemexpress.com/2,2_acute_:5_acute_,2_acute__acute_-Terthiophene.html	Anti-infection	Infection	No Development Reported
HYCPK11032	G10	N/A	HY-W012708	3-Amino-4-methylpentanoic acid		5699-54-7	131.18	Endogenous Metabolite	Free Acid	3-Amino-4-methylpentanoic acid is a beta amino acid and positional isomer of L-leucine which is naturally produced in humans via the metabolism of L-leucine by the enzyme leucine 2,3-aminomutase.	C6H13NO2	CC(C)C(N)CC(O)=O	10 mM in DMSO	DMSO Solution	45378	10mM * 50uL	https://www.medchemexpress.com/3-Amino-4-methylpentanoic_acid.html	Metabolic Enzyme/Protease	Others	No Development Reported
HYCPK11032	G11	N/A	HY-N0106	Danshensu (sodium salt)	Sodium Danshensu;(±)-DanShenSu sodium sal	67920-52-9	220.15	Autophagy	Sodium	Danshensu (sodium salt) is odium salt of danshensu from the widely used Chinese herb Danshen. It can inhibited phenylephrine- and CaCl2-induced vasoconstriction in Ca2+-free medium. In vitro: Sodium danshensu showed a biphasic effects on vessel tension. While low dosage of sodium danshensu produced small contraction possibly through transient enhancement of Ca2+ influx, high dosage produced signi…	C9H9NaO5	OC1=C(O)C=CC(CC(C(O[Na])=O)O)=C1	H2O : 100 mg/mL (454.24 mM; Need ultrasonic); DMSO : 100 mg/mL (454.24 mM; Need ultrasonic)	DMSO Solution	20970	10mM * 50uL	https://www.medchemexpress.com/Danshensu-sodium-salt.html	Autophagy	Cancer	No Development Reported
HYCPK11032	H2	N/A	HY-W008393	(-)-Corey lactone diol		32233-40-2	172.18	Others	Free Base	(-)-Corey lactone diol is a reduced version of corey aldehyde. A building block in the chemical synthesis.	C8H12O4	OC[C@@H]([C@H](O)C[C@]1([H])O2)[C@@]1([H])CC2=O	10 mM in DMSO	DMSO Solution	45342	10mM * 50uL	https://www.medchemexpress.com/_-_-Corey_Lactone_Diol.html	Others	Others	No Development Reported
HYCPK11032	H3	N/A	HY-N0250	Saikosaponin D		20874-52-6	780.98	Bacterial; Estrogen Receptor/ERR; NF-κB; STAT	Free Base	Saikosaponin D is a triterpene saponin isolated from Bupleurum, with anti-inflammatory, anti-bacterial, anti-tumor, and anti-allergic activities; Saikosaponin D inhibits selectin, STAT3 and NF-kB and activates estrogen receptor-β.	C42H68O13	CC1(C)CC[C@]2(CO3)[C@H](O)C[C@@]4(C)[C@]([C@]5([H])C=C[C@]43[C@]2([H])C1)(C)CC[C@@]([C@]5(C)CC6)([H])[C@@](CO)(C)[C@H]6O[C@@](O[C@H](C)[C@@H]7O)([H])[C@H](O)[C@H]7O[C@@]8([H])[C@H](O)[C@@H](O)[C@H](O)[C@@H](CO)O8	H2O : < 0.1 mg/mL (insoluble); DMSO : 50 mg/mL (64.02 mM; Need ultrasonic)	DMSO Solution	29373	10mM * 50uL	https://www.medchemexpress.com/Saikosaponin_D.html	Anti-infection; JAK/STAT Signaling; NF-κB; Others; Stem Cell/Wnt	Cancer; Infection; Inflammation/Immunology	No Development Reported
HYCPK11032	H4	N/A	HY-N0432	Astragaloside I	Astrasieversianin IV;Cyclosieversioside B	84680-75-1	869.04	Others	Free Base	Astragaloside I is a natural product isolated from Astragalus.	C45H72O16	O[C@H]1[C@H](OC(C)=O)[C@@H](OC(C)=O)[C@]([H])(O[C@@H]2C(C)(C)[C@@]([C@@H](O[C@@]3([H])[C@H](O)[C@@H](O)[C@H](O)[C@@H](CO)O3)C[C@]4([H])[C@@]56CC[C@@]7(C)[C@@]4(C)C[C@H](O)[C@]7([H])[C@]8(C)O[C@H](C(C)(O)C)CC8)([H])[C@]5(C6)CC2)OC1	H2O : < 0.1 mg/mL (insoluble); DMSO : 50 mg/mL (57.53 mM; Need ultrasonic)	DMSO Solution	25582	10mM * 50uL	https://www.medchemexpress.com/Astragaloside-I.html	Others	Others	No Development Reported
HYCPK11032	H5	N/A	HY-N6596	7-Hydroxy-4H-chromen-4-one	7-Hydroxychromone	59887-89-7	162.14	Src	Free Base	7-Hydroxychromone is a Src kinase inhibitor with an IC50 of <300 μM.	C9H6O3	O=C1C2=CC=C(O)C=C2OC=C1	DMSO : 14.29 mg/mL (88.13 mM; Need ultrasonic); H2O : < 0.1 mg/mL (insoluble)	DMSO Solution	29435	10mM * 50uL	https://www.medchemexpress.com/7-Hydroxy-4-chromone.html	Protein Tyrosine Kinase/RTK	Cancer	No Development Reported
HYCPK11032	H6	N/A	HY-W014125	Undecanedioic acid		1852-04-6	216.28	Endogenous Metabolite	Free Acid	Undecanedioic acid is associated with intercellular matrix macromolecules and specifically with elastin.	C11H20O4	OC(=O)CCCCCCCCCC(O)=O	10 mM in DMSO	DMSO Solution	45354	10mM * 50uL	https://www.medchemexpress.com/Undecanedioic_acid.html	Metabolic Enzyme/Protease	Metabolic Disease	No Development Reported
HYCPK11032	H7	N/A	HY-N0815	Resibufogenin	Bufogenin;Recibufogenin	465-39-4	384.51	Others	Free Base	Resibufogenin, a component of huachansu, has been shown to exhibit the anti-proliferative effect against cancer cells, and this may be attributed to the degradation of cyclin D1 caused by the activation of GSK-3β. IC50 Value: Target: In vitro: The effects of Resibufogenin on the outward delayed rectifier potassium current (IK) and outward transient potassium current (IA) in rat hippocampal neuron…	C24H32O4	C[C@]([C@@H](C(C=C1)=COC1=O)C2)(CC[C@@]3([H])[C@@]4([H])CC[C@@]5([H])[C@@]3(CC[C@H](O)C5)C)[C@@]64[C@@H]2O6	DMSO : 100 mg/mL (260.07 mM; Need ultrasonic)	DMSO Solution	25194	10mM * 50uL	https://www.medchemexpress.com/Resibufogenin.html	Others	Cancer	No Development Reported
HYCPK11032	H8	N/A	HY-W014130	Ac-Arg-OH		155-84-0	216.24	Endogenous Metabolite	Free Acid	Ac-Arg-OH is one of the guanidino compounds found elevated in the serum of an hemodialyzed renal insufficient (uremic) pediatric population.	C8H16N4O3	O=C(N[C@@H](CCCNC(N)=N)C(O)=O)C	DMSO : 14.29 mg/mL (66.08 mM; Need ultrasonic); H2O : 50 mg/mL (231.22 mM; Need ultrasonic)	DMSO Solution	29934	10mM * 50uL	https://www.medchemexpress.com/Ac-Arg-OH.html	Metabolic Enzyme/Protease	Others	No Development Reported
HYCPK11032	H9	N/A	HY-100551	meso-Erythritol		149-32-6	122.12	Endogenous Metabolite	Free Base	meso-Erythritol is a sugar alcohol that occurs naturally in a variety of foods (e.g., pear, watermelon), is 60-80% as sweet as sucrose, and is an approved low-calorie sweetener food additive[1].	C4H10O4	OC[C@@H](O)[C@@H](O)CO	10 mM in H2O	DMSO Solution	45169	10mM * 50uL	https://www.medchemexpress.com/Erythritol.html	Metabolic Enzyme/Protease	Others	No Development Reported
HYCPK11032	H10	N/A	HY-113247	trans-trans-Muconic acid		3588-17-8	142.11	Endogenous Metabolite	Free Acid	trans-trans-Muconic acid is a urinary metabolite of benzene and has been used as a biomarker of exposure to benzene in human.	C6H6O4	O=C(O)/C=C/C=C/C(O)=O	10 mM in DMSO	DMSO Solution	45189	10mM * 50uL	https://www.medchemexpress.com/trans-trans-Muconic_acid.html	Metabolic Enzyme/Protease	Metabolic Disease	No Development Reported
HYCPK11032	H11	N/A	HY-113353	Nicotinuric acid		583-08-4	180.16	Endogenous Metabolite	Free Acid	Nicotinuric acid is an acyl glycine. Nicotinuric acid is a metabolite of nicotinic acid.	C8H8N2O3	O=C(O)CNC(C1=CC=CN=C1)=O	10 mM in DMSO	DMSO Solution	45195	10mM * 50uL	https://www.medchemexpress.com/Nicotinuric_acid.html	Metabolic Enzyme/Protease	Others	No Development Reported
HYCPK11033	A2	N/A	HY-22385	Salsolidine	6,7-Dimethoxy-1-methyl-1,2,3,4-tetrahydroisoquinoline	5784-74-7	207.27	Monoamine Oxidase	Free Base	Salsolidine is a tetrahydroisoquinoline alkaloid, acts as a stereoselective competitive MAO A inhibitor.	C12H17NO2	CC1NCCC2=C1C=C(OC)C(OC)=C2	DMSO : 50 mg/mL (241.23 mM; Need ultrasonic)	DMSO Solution	29462	10mM * 50uL	https://www.medchemexpress.com/Salsolidine.html	Neuronal Signaling	Neurological Disease	No Development Reported
HYCPK11033	A3	N/A	HY-19700	trans-Zeatin		1637-39-4	219.24	Endogenous Metabolite; ERK; MEK	Free Base	trans-Zeatin is a plant cytokinin, which plays an important role in cell growth, differentiation, and division; trans-Zeatin also inhibits UV-induced MEK/ERK activation.	C10H13N5O	OC/C(C)=C/CNC1=C2N=CNC2=NC=N1	DMSO : 25 mg/mL (114.03 mM; Need ultrasonic)	DMSO Solution	29992	10mM * 50uL	https://www.medchemexpress.com/trans-Zeatin.html	MAPK/ERK Pathway; Metabolic Enzyme/Protease; Stem Cell/Wnt	Others	No Development Reported
HYCPK11033	A4	N/A	HY-B1340	Carbadox		6804-07-5	262.22	Antibiotic; Bacterial	Free Base	Carbadox is a quinoxaline-di-N-oxide antibiotic compound which is widely fed to nursery-age pigs to control enteric diseases and improve feed efficiency.	C11H10N4O4	[O-][N+]1=C2C=CC=CC2=[N+]([O-])C(/C=N/NC(OC)=O)=C1	DMSO : 3.57 mg/mL (13.61 mM; Need ultrasonic); H2O : < 0.1 mg/mL (insoluble)	DMSO Solution	27673	10mM * 50uL	https://www.medchemexpress.com/Carbadox.html	Anti-infection	Infection	No Development Reported
HYCPK11033	A5	N/A	HY-113285	Ureidopropionic acid	3-Ureidopropionic acid	462-88-4	132.12	Endogenous Metabolite	Free Acid	Ureidopropionic acid (3-Ureidopropionic acid) is an intermediate in the metabolism of uracil.	C4H8N2O3	O=C(O)CCNC(N)=O	10 mM in DMSO	DMSO Solution	45165	10mM * 50uL	https://www.medchemexpress.com/Ureidopropionic_acid.html	Metabolic Enzyme/Protease	Others	No Development Reported
HYCPK11033	A6	N/A	HY-N0114	Evodiamine	(+)-Evodiamine;d-Evodiamine	518-17-2	303.36	Others	Free Base	Evodiamine is an alkaloid isolated from the fruit of Evodia rutaecarpa Bentham with diverse biological activities including anti-inflammatory, anti-obesity, and antitumor.	C19H17N3O	O=C1C2=CC=CC=C2N(C)[C@](N1CC3)([H])C4=C3C5=CC=CC=C5N4	DMSO : 10 mg/mL (32.96 mM; Need ultrasonic)	DMSO Solution	23743	10mM * 50uL	https://www.medchemexpress.com/Evodiamine.html	Others	Cancer	No Development Reported
HYCPK11033	A7	N/A	HY-N0773	Isovitexin	Saponaretin;Homovitexin	38953-85-4	432.38	JNK; NF-κB	Free Base	Isovitexin is a flavonoid isolated from rice hulls of Oryza sativa, possesses anti-inflammatory and anti-oxidant activities; Isovitexin acts like a JNK1/2 inhibitor and inhibits the activation of NF-κB.	C21H20O10	OC1=C(C2=O)C(OC(C3=CC=C(O)C=C3)=C2)=CC(O)=C1[C@@H]([C@@H]([C@@H](O)[C@@H]4O)O)O[C@@H]4CO	DMSO : 25 mg/mL (57.82 mM; Need ultrasonic)	DMSO Solution	30590	10mM * 50uL	https://www.medchemexpress.com/Isovitexin.html	MAPK/ERK Pathway; NF-κB	Inflammation/Immunology	No Development Reported
HYCPK11033	A8	N/A	HY-41407	2,3-Dimethoxybenzaldehyde	o-Veratraldehyde; 5,6-Dimethoxybenzaldehyde	86-51-1	166.17	Fungal	Free Base	2,3-Dimethoxybenzaldehyde (o-Veratraldehyde) is a benzaldehyde analog, with high antifungal activity (MIC=2.5 mM) 2,3-Dimethoxybenzaldehyde (o-Veratraldehyde) could be used for the synthesis of berberine[1].	C9H10O3	COC1=C(C=O)C=CC=C1OC	DMSO : 100 mg/mL (601.79 mM; Need ultrasonic)	DMSO Solution	22304	10mM * 50uL	https://www.medchemexpress.com/2,3-Dimethoxybenzaldehyde.html	Anti-infection	Infection	No Development Reported
HYCPK11033	A9	N/A	HY-N0353	Curdione	(+)-Curdione	13657-68-6	236.35	Others	Free Base	Curdione, one of the major sesquiterpene compounds from Rhizoma Curcumae, has been shown to exhibit multiple bioactive properties. IC50 value: 60–80 μM Target: In vitro: The study of the influence of curdione on the hemorheological changes in blood stasis model rats and thrombolysis in vitro showed that curdione only possessed thrombolytic effect in dose of 0.235 g·L-1 and 2.35 g·L-1, but has not…	C15H24O2	O=C1C[C@@H](C(C)C)C(C/C(C)=C/CC[C@@H]1C)=O	DMSO : ≥ 100 mg/mL (423.10 mM)	DMSO Solution	25174	10mM * 50uL	https://www.medchemexpress.com/Curdione.html	Others	Others	No Development Reported
HYCPK11033	A10	N/A	HY-B1513	α-Cyclodextrin		10016-20-3	972.84	Others	Free Base	α-Cyclodextrin is a multifunctional, soluble dietary fiber marketed for use as a fiber ingredient.	C36H60O30	OC[C@@H](O[C@@](O[C@]([C@@H]1O)([H])[C@H](O[C@@](O[C@]([C@@H]2O)([H])[C@H](O[C@@](O[C@@]3([H])[C@@H]4O)([H])[C@@H]2O)CO)([H])[C@@H]1O)CO)([H])[C@@H]5O)[C@](O[C@](O[C@H](CO)[C@](O[C@](O[C@H](CO)[C@](O[C@](O[C@@H]3CO)([H])[C@@H]4O)([H])[C@@H]6O)([H])[C@@H]6O)([H])[C@@H]7O)([H])[C@@H]7O)([H])[C@@H]5O	10 mM in DMSO	DMSO Solution	33322	10mM * 50uL	https://www.medchemexpress.com/_alpha_-Cyclodextrin.html	Others	Others	No Development Reported
HYCPK11033	A11	N/A	HY-N2391	p-Hydroxycinnamic acid		7400-08-0	164.16	Endogenous Metabolite; Prostaglandin Receptor		p-Hydroxycinnamic acid, a common dietary phenol, could inhibit platelet activity, with IC50s of 371 μM, 126 μM for thromboxane B2 production and lipopolysaccharide-induced prostaglandin E2 generation, respectively.	C9H8O3	O=C(O)/C=C/C1=CC=C(O)C=C1	Ethanol : 33.33 mg/mL (203.03 mM; Need ultrasonic); DMSO : ≥ 100 mg/mL (609.16 mM)	DMSO Solution	28789	10mM * 50uL	https://www.medchemexpress.com/p-Hydroxycinnamic_acid.html	GPCR/G Protein; Metabolic Enzyme/Protease	Endocrinology	No Development Reported
HYCPK11033	B2	N/A	HY-N0042	Ginsenoside Rc	Panaxoside Rc	11021-14-0	1079.27	GABA Receptor; Interleukin Related; TNF Receptor	Free Base	Ginsenoside Rc, one of major Ginsenosides from Panax ginseng, enhances GABA receptorA (GABAA)-mediated ion channel currents (IGABA). Ginsenoside Rc inhibits the expression of TNF-α and IL-1β.	C53H90O22	C[C@](CC/C=C(C)/C)([C@]1([H])[C@]([C@H](O)C[C@@]2([H])[C@@]3(C)CC[C@]4([H])[C@]2(C)CC[C@H](O[C@]5([H])O[C@H](CO)[C@@H](O)[C@H](O)[C@H]5O[C@]6([H])O[C@H](CO)[C@@H](O)[C@H](O)[C@H]6O)C4(C)C)([H])[C@@]3(C)CC1)O[C@@H]7O[C@H](CO[C@@H]8O[C@@H](CO)[C@H](O)[C@H]8O)[C@@H](O)[C@H](O)[C@H]7O	H2O : 50 mg/mL (46.33 mM; Need ultrasonic)	DMSO Solution	25868	10mM * 50uL	https://www.medchemexpress.com/Ginsenoside-Rc.html	Apoptosis; Immunology/Inflammation; Membrane Transporter/Ion Channel; Neuronal Signaling	Cancer; Inflammation/Immunology; Neurological Disease	No Development Reported
HYCPK11033	B3	N/A	HY-N0622	Morusin	Mulberrochromene	62596-29-6	420.45	Bacterial; NF-κB; STAT	Free Base	Morusin is a prenylated flavonoid isolated from M. australis with various biological activities, such as antitumor, antioxidant, and anti-bacteria property. Morusin could inhibit NF-κB and STAT3 activity.	C25H24O6	O=C1C2=C(O)C=C3C(C=CC(C)(C)O3)=C2OC(C4=CC=C(O)C=C4O)=C1C/C=C(C)\C	DMSO : ≥ 100 mg/mL (237.84 mM)	DMSO Solution	25924	10mM * 50uL	https://www.medchemexpress.com/Morusin.html	Anti-infection; JAK/STAT Signaling; NF-κB; Stem Cell/Wnt	Cancer; Infection; Inflammation/Immunology	No Development Reported
HYCPK11033	B4	N/A	HY-W008350	(+)-Sparteine		492-08-0	234.38	nAChR	Free Base	(+)-Sparteine is a natural alkaloid acting as a ganglionic blocking agent. (+)-Sparteine competitively blocks nicotinic ACh receptor in the neurons.	C15H26N2	[H][C@]12CCCCN1C[C@H]3C[C@@H]2CN4CCCC[C@@]34[H]	H2O : 2.86 mg/mL (12.20 mM; Need ultrasonic)	DMSO Solution	40643	10mM * 50uL	https://www.medchemexpress.com/__addition__-Sparteine.html	Membrane Transporter/Ion Channel; Neuronal Signaling	Neurological Disease	No Development Reported
HYCPK11033	B5	N/A	HY-15371	Forskolin	Coleonol;Colforsin	66575-29-9	410.50	Adenylate Cyclase; Autophagy; FXR	Free Base	Forskolin (Coleonol) is a potent adenylate cyclase activator with an IC50 of 41 nM and an EC50 of 0.5 μM for type I adenylyl cyclase[1]. Forskolin is also an inducer of intracellular cAMP formation[2]. Forskolin induces differentiation of various cell types and activates pregnane X receptor (PXR) and FXR[3]. Forskolin exerts a inotropic effect on the heart, and has platelet antiaggregatory and an…	C22H34O7	O=C1[C@@]2(O)[C@]([C@@H](OC(C)=O)[C@@H](O)[C@@]3([H])C(C)(C)CC[C@H](O)[C@@]32C)(C)O[C@@](C)(C=C)C1	DMSO : 100 mg/mL (243.61 mM; Need ultrasonic); H2O : < 0.1 mg/mL (insoluble)	DMSO Solution	28354	10mM * 50uL	https://www.medchemexpress.com/Forskolin.html	Autophagy; GPCR/G Protein; Metabolic Enzyme/Protease	Cancer; Endocrinology; Metabolic Disease; Inflammation/Immunology	No Development Reported
HYCPK11033	B6	N/A	HY-N1497	Plumbagin	2-Methyljuglone	481-42-5	188.18	Others	Free Base	Plumbagin (2-Methyljuglone) is a naphthoquinone isolated from Plumbago zeylanica L, exhibits anticancer and antiproliferative activities[1].	C11H8O3	O=C1C(C)=CC(C2=C1C=CC=C2O)=O	H2O : < 0.1 mg/mL (insoluble); DMSO : ≥ 150 mg/mL (797.11 mM)	DMSO Solution	37705	10mM * 50uL	https://www.medchemexpress.com/Plumbagin.html	Others	Cancer	No Development Reported
HYCPK11033	B7	N/A	HY-N0400	Wogonin		632-85-9	284.26	Apoptosis; Autophagy; CDK; Wnt	Free Base	Wogonin is a naturally occurring mono-flavonoid, can inhibit the activity of CDK8 and Wnt, and exhibits anti-inflammatory and anti-tumor effects.	C16H12O5	O=C1C=C(C2=CC=CC=C2)OC3=C(OC)C(O)=CC(O)=C13	DMSO : ≥ 125 mg/mL (439.74 mM)	DMSO Solution	42270	10mM * 50uL	https://www.medchemexpress.com/Wogonin.html	Apoptosis; Autophagy; Cell Cycle/DNA Damage; Stem Cell/Wnt	Cancer; Inflammation/Immunology	No Development Reported
HYCPK11033	B8	N/A	HY-B0990	Thiostrepton		1393-48-2	1664.89	Antibiotic; Bacterial	Free Base	Thiostrepton is a thiazole antibiotic which selectively inhibits FOXM1. FOXM1 binds to YAP/TEAD complex. YAP/TEAD/FOXM1 complex binding at regulatory regions of genes governing cell cycle may impact cell proliferation[1].	C72H85N19O18S5	O=C([C@@H](NC(C(NC([C@@H](NC(C(NC(C=C1)C2([H])O)[C@@H](C)CC)=O)C)=O)=C)=O)C)N[C@](C3=NC(C(NC(C(N/C(C4=N[C@]5([H])CS4)=C\C)=O)[C@H](O)C)=O)=CS3)(CCC(C6=NC(C(NC(C(NC(C(N)=O)=C)=O)=C)=O)=CS6)=N7)[C@@]7([H])C8=CSC([C@@]([C@H](OC(C9=CC([C@@H](O)C)=C1C2=N9)=O)C)([H])NC(C%10=CSC([C@](NC5=O)([H])[C@](C)(O)[C@H](O)C)=N%10)=O)=N8	DMSO : ≥ 100 mg/mL (60.06 mM); H2O : < 0.1 mg/mL (insoluble)	DMSO Solution	31589	10mM * 50uL	https://www.medchemexpress.com/Thiostrepton.html	Anti-infection	Infection	No Development Reported
HYCPK11033	B9	N/A	HY-B1756	Rotenone		83-79-4	394.42	Apoptosis; Autophagy; Mitochondrial Metabolism	Free Base	Rotenone is an mitochondrial electron transport chain complex I inhibitor. Rotenone induces apoptosis through enhancing mitochondrial reactive oxygen species production.	C23H22O6	O=C1[C@]2([H])[C@](COC3=CC(OC)=C(OC)C=C32)([H])OC4=C5C(O[C@@H](C(C)=C)C5)=CC=C14	DMSO : 50 mg/mL (126.77 mM; Need ultrasonic); H2O : < 0.1 mg/mL (insoluble)	DMSO Solution	43413	10mM * 50uL	https://www.medchemexpress.com/Rotenone.html	Apoptosis; Autophagy; Metabolic Enzyme/Protease	Neurological Disease; Cancer	No Development Reported
HYCPK11033	B10	N/A	HY-N0109	Salidroside	Rhodioloside	10338-51-9	300.30	Apoptosis; mTOR	Free Base	Salidroside is a prolyl endopeptidase Inhibitor. Salidroside alleviates cachexia symptoms in mouse models of cancer cachexia via activating mTOR signalling. Salidroside protects dopaminergic neurons by enhancing PINK1/Parkin-mediated mitophagy.	C14H20O7	O[C@H]([C@H]([C@@H]([C@@H](CO)O1)O)O)[C@@H]1OCCC2=CC=C(O)C=C2	H2O : ≥ 100 mg/mL (333.00 mM)	DMSO Solution	31234	10mM * 50uL	https://www.medchemexpress.com/Salidroside.html	Apoptosis; PI3K/Akt/mTOR	Cancer	No Development Reported
HYCPK11033	B11	N/A	HY-N1427A	Glycodeoxycholic acid (monohydrate)		1079043-81-4	467.64	Others	Free Acid	Glycodeoxycholic acid monohydrate is a nuclear receptor ligand.	C26H45NO6	O=C(O)CNC(CC[C@@H](C)[C@H]1CC[C@@]2([H])[C@]3([H])CC[C@]4([H])C[C@H](O)CC[C@]4(C)[C@@]3([H])C[C@H](O)[C@]12C)=O.O	DMSO : 100 mg/mL (213.84 mM; Need ultrasonic); H2O : < 0.1 mg/mL (insoluble)	DMSO Solution	33630	10mM * 50uL	https://www.medchemexpress.com/Glycodeoxycholic_acid_monohydrate.html	Others	Cancer	No Development Reported
HYCPK11033	C2	N/A	HY-Y0051	5-Hydroxymethylfurfural	2-Hydroxymethyl-5-furfural;2-Formyl-5-hydroxymethylfuran	67-47-0	126.11	Fungal	Free Base	5-Hydroxymethylfurfural (2-Hydroxymethyl-5-furfural), derived from lignocellulosic biomass, inhibits yeast growth and fermentation as stressors.	C6H6O3	O=CC1=CC=C(CO)O1	DMSO : ≥ 50 mg/mL (396.48 mM)	DMSO Solution	32263	10mM * 50uL	https://www.medchemexpress.com/5-_Hydroxymethyl_furan-2-carbaldehyde.html	Anti-infection	Others	No Development Reported
HYCPK11033	C3	N/A	HY-N0351	p-Coumaric acid	trans-4-Hydroxycinnamic acid	501-98-4	164.16	Endogenous Metabolite	Free Acid	p-Coumaric acid is the abundant isomer of cinnamic acid which has antitumor and anti-mutagenic activities.	C9H8O3	O=C(O)/C=C/C1=CC=C(O)C=C1	DMSO : 25 mg/mL (152.29 mM; Need ultrasonic)	DMSO Solution	27479	10mM * 50uL	https://www.medchemexpress.com/p-Coumaric_acid.html	Metabolic Enzyme/Protease	Cancer	No Development Reported
HYCPK11033	C4	N/A	HY-N0863	Methyl protodioscin	NSC-698790;Smilax saponin B	54522-52-0	1063.23	Apoptosis	Free Base	Methyl protodioscin(NSC-698790) is a furostanol bisglycoside with antitumor properties; shows to reduce proliferation, cause cell cycle arrest. IC50 value: Target: in vitro: MPD showed growth inhibitory effects in A549 cells in a dose- and time-dependent manner. The significant G2/M cell cycle arrest and apoptotic effect were also seen in A549 cells treated with MPD. MPD-induced apoptosis was acc…	C52H86O22	C[C@@]1([C@]([C@@H]2C)([H])[C@](O[C@]2(OC)CC[C@@H](C)CO[C@@H]([C@@H]([C@@H](O)[C@@H]3O)O)O[C@@H]3CO)([H])C4)[C@]4([H])[C@@](CC=C5[C@@]6(CC[C@H](O[C@@](O[C@H](CO)[C@@H](O[C@@](O[C@@H](C)[C@H](O)[C@H]7O)([H])[C@@H]7O)[C@@H]8O)([H])[C@@H]8O[C@@](O[C@@H](C)[C@H](O)[C@H]9O)([H])[C@@H]9O)C5)C)([H])[C@]6([H])CC1	H2O : 25 mg/mL (23.51 mM; Need ultrasonic); DMSO : 140 mg/mL (131.67 mM; Need ultrasonic)	DMSO Solution	27354	10mM * 50uL	https://www.medchemexpress.com/Methyl-protodioscin.html	Apoptosis	Cancer	No Development Reported
HYCPK11033	C5	N/A	HY-102015	6-Biopterin	L-Biopterin	22150-76-1	237.22	Endogenous Metabolite; NO Synthase	Free Base	6-Biopterin (L-Biopterin), a pterin derivative, is a NO synthase cofactor.	C9H11N5O3	O=C1N=C(N)NC2=NC=C([C@@H](O)[C@@H](O)C)N=C12	DMSO : 6 mg/mL (25.29 mM; Need ultrasonic)	DMSO Solution	25441	10mM * 50uL	https://www.medchemexpress.com/6-Biopterin.html	Immunology/Inflammation; Metabolic Enzyme/Protease	Cancer; Neurological Disease	No Development Reported
HYCPK11033	C6	N/A	HY-N6628	6,2'-Dihydroxyflavone		92439-20-8	254.24	GABA Receptor	Free Base	6,2'-Dihydroxyflavone is a novel antagonist of GABAA receptor.	C15H10O4	O=C1C=C(C2=CC=CC=C2O)OC3=CC=C(O)C=C13	DMSO : ≥ 100 mg/mL (393.33 mM)	DMSO Solution	28752	10mM * 50uL	https://www.medchemexpress.com/6,2_acute_-Dihydroxyflavone.html	Membrane Transporter/Ion Channel; Neuronal Signaling	Neurological Disease	No Development Reported
HYCPK11033	C7	N/A	HY-N2337	11beta-Hydroxyprogesterone	11β-Hydroxyprogesterone	600-57-7	330.46	Endogenous Metabolite	Free Base	11beta-Hydroxyprogesterone is a potent inhibitors of 11β-Hydroxysteroid dehydrogenase; also activates human mineralocorticoid receptor in COS-7 cells with an ED50 of 10 nM.	C21H30O3	C[C@@]12[C@]3([H])[C@](CCC1=CC(CC2)=O)([H])[C@@]4([H])[C@@](C)([C@@H](C(C)=O)CC4)C[C@@H]3O	DMSO : 50 mg/mL (151.30 mM; Need ultrasonic)	DMSO Solution	23934	10mM * 50uL	https://www.medchemexpress.com/11beta-Hydroxyprogesterone.html	Metabolic Enzyme/Protease	Cardiovascular Disease	No Development Reported
HYCPK11033	C8	N/A	HY-B1841	Forchlorfenuron		68157-60-8	247.68	Others	Free Base	Forchlorfenuron is plant growth regulator and cytokinin; can be used to increase fruit size of fruits, such as kiwi fruit and grapes.	C12H10ClN3O	O=C(NC1=CC=CC=C1)NC2=CC(Cl)=NC=C2	DMSO : ≥ 100 mg/mL (403.75 mM)	DMSO Solution	23825	10mM * 50uL	https://www.medchemexpress.com/Forchlorfenuron.html	Others	Cancer	No Development Reported
HYCPK11033	C9	N/A	HY-N6629	3'-Methoxyflavonol		76666-32-5	268.26	Others	Free Base	3'-Methoxyflavonol is a selective agonist of neuromedin U 2 receptor (NMU2R).	C16H12O4	O=C1C(O)=C(C2=CC=CC(OC)=C2)OC3=CC=CC=C13	DMSO : 155 mg/mL (577.80 mM; Need ultrasonic and warming)	DMSO Solution	28753	10mM * 50uL	https://www.medchemexpress.com/3_acute_-Methoxyflavonol.html	Others	Neurological Disease	No Development Reported
HYCPK11033	C10	N/A	HY-N2334	Glycochenodeoxycholic acid	Chenodeoxycholylglycine	640-79-9	449.62	Apoptosis; Endogenous Metabolite	Free Acid	Glycochenodeoxycholic acid (Chenodeoxycholylglycine) is a bile acid formed in the liver from chenodeoxycholate and glycine. It acts as a detergent to solubilize fats for absorption and is itself absorbed. Glycochenodeoxycholic acid (Chenodeoxycholylglycine) induces hepatocyte apoptosis[1][2].	C26H43NO5	C[C@@]12[C@](CC[C@]2([H])[C@H](C)CCC(NCC(O)=O)=O)([H])[C@@]3([H])[C@]([C@@]4([C@](C[C@H](O)CC4)([H])C[C@H]3O)C)([H])CC1	DMSO : 100 mg/mL (222.41 mM; Need ultrasonic)	DMSO Solution	29837	10mM * 50uL	https://www.medchemexpress.com/Glycochenodeoxycholic_acid.html	Apoptosis; Metabolic Enzyme/Protease	Cancer	No Development Reported
HYCPK11033	C11	N/A	HY-B2132	Tryptamine		61-54-1	160.22	Endogenous Metabolite	Free Base	Tryptamine is a monoamine alkaloid, similar to other trace amines, is believed to play a role as a neuromodulator or neurotransmitter.	C10H12N2	NCCC1=CNC2=C1C=CC=C2	DMSO : ≥ 150 mg/mL (936.21 mM)	DMSO Solution	36950	10mM * 50uL	https://www.medchemexpress.com/Tryptamine.html	Metabolic Enzyme/Protease	Others	No Development Reported
HYCPK11033	D2	N/A	HY-W018643	Ferulic acid methyl ester	Methyl ferulate	2309-07-1	208.21	Autophagy; p38 MAPK	Free Base	Ferulic acid methyl ester (Methyl ferulate) is a derivative of ferulic acid, isolated from Stemona tuberosa, with anti-inflammatory and antioxidant properties[1][2]. Ferulic acid methyl ester is a cell membrane and brain permeable compound, shows free radical scavenging ability, used in the research of neurodegenerative disorders[1]. Ferulic acid methyl ester inhibits COX-2 expression, blocks p-p…	C11H12O4	O=C(/C=C/C1=CC=C(C(OC)=C1)O)OC	DMSO : ≥ 100 mg/mL (480.28 mM); H2O : 2 mg/mL (9.61 mM; Need ultrasonic)	DMSO Solution	40494	10mM * 50uL	https://www.medchemexpress.com/Ferulic_acid_methyl_ester.html	Autophagy; MAPK/ERK Pathway	Inflammation/Immunology; Neurological Disease; Cancer	No Development Reported
HYCPK11033	D3	N/A	HY-N2070	Acevaltrate		25161-41-5	480.50	Na+/K+ ATPase	Free Base	Acevaltrate, isolated from Valeriana glechomifolia, inhibits the Na+/K+-ATPase activity in the rat kidney and brain hemispheres with IC50s of 22.8±1.1 μM and 42.3±1.0 μM, respectively[1].	C24H32O10	O=C(CC(C)(C)OC(C)=O)O[C@@H]1[C@]2(CO2)[C@]([C@@H]3OC(CC(C)C)=O)([H])C(C(COC(C)=O)=CO3)=C1	DMSO : ≥ 125 mg/mL (260.15 mM)	DMSO Solution	37098	10mM * 50uL	https://www.medchemexpress.com/Acevaltrate.html	Membrane Transporter/Ion Channel	Neurological Disease	No Development Reported
HYCPK11033	D4	N/A	HY-107790	5-Methoxyflavone		42079-78-7	252.26	DNA/RNA Synthesis	Free Base	5-Methoxyflavone, belonged to Flavonoid family, is a DNA polymerase-beta inhibitor and neuroprotective agent against beta-amyloid toxicity. possess central nervous system (CNS) depressant effect mediated through the ionotropic GABAA receptors.	C16H12O3	O=C1C=C(C2=CC=CC=C2)OC3=CC=CC(OC)=C13	DMSO : 125 mg/mL (495.52 mM; Need ultrasonic)	DMSO Solution	36851	10mM * 50uL	https://www.medchemexpress.com/5-Methoxyflavone.html	Cell Cycle/DNA Damage	Neurological Disease	No Development Reported
HYCPK11033	D5	N/A	HY-N0256	Hederagenin		465-99-6	472.70	Others	Free Acid	Hederagenin is a triterpenoid saponin. It can inhibit LPS-stimulated expression of iNOS, COX-2, and NF-κB Hederagenin can Exhibits multiple pharmacological activities in the treatment of hyperlipidemia, antilipid peroxidation, antiplatelet aggregation, liver protection, antidepression, anti-inflammation.[1] In vitro:1) Hederagenin can correct the imbalance of endothelial function by inhibiting th…	C30H48O4	CC1(C)CC[C@@](CC[C@]2(C)C3=CC[C@@]4([H])[C@@]2(C)CC[C@]5([H])[C@]4(C)CC[C@H](O)[C@]5(CO)C)(C(O)=O)[C@@]3([H])C1	DMSO : 50 mg/mL (105.78 mM; Need ultrasonic)	DMSO Solution	26914	10mM * 50uL	https://www.medchemexpress.com/Hederagenin.html	Others	Cancer	No Development Reported
HYCPK11033	D6	N/A	HY-N0787	Cryptochlorogenic acid	4-Caffeoylquinic acid;4-O-Caffeoylquinic acid	905-99-7	354.31	Endogenous Metabolite	Free Acid	Cryptochlorogenic acid is a natural product.	C16H18O9	O=C(/C=C/C1=CC(O)=C(O)C=C1)O[C@@H]([C@@H]2O)[C@@H](C[C@](C(O)=O)(O)C2)O	DMSO : 50 mg/mL (141.12 mM; Need ultrasonic)	DMSO Solution	26311	10mM * 50uL	https://www.medchemexpress.com/Cryptochlorogenic-acid.html	Metabolic Enzyme/Protease	Others	No Development Reported
HYCPK11033	D7	N/A	HY-N0280	Corosolic acid	Colosolic acid	4547-24-4	472.70	Autophagy	Free Acid	Corosolic acid (Colosolic acid) isolated from the fruit of Cratoegus pinnatifida var. psilosa, was reported to have anticancer activity.	C30H48O4	O[C@H]1[C@H](O)C(C)(C)[C@@](CC[C@]2(C)[C@]3([H])CC=C4[C@@]2(C)CC[C@]5(C(O)=O)[C@@]4([H])[C@@H](C)[C@H](C)CC5)([H])[C@]3(C)C1	DMSO : ≥ 50 mg/mL (105.78 mM); H2O : < 0.1 mg/mL (insoluble)	DMSO Solution	20841	10mM * 50uL	https://www.medchemexpress.com/Corosolic-acid.html	Autophagy	Cancer	No Development Reported
HYCPK11033	D8	N/A	HY-N0766	Isorhynchophylline		6859-01-4	384.47	Others	Free Base	Isorhynchophylline (IRN), an alkaloid isolated from Uncaria rhynchophylla, possesses the effects of lowered blood pressure, vasodilatation and protection against ischemia-induced neuronal damage. IC50 value: Target: In vitro: Isorhynchophylline concentration-dependently inhibited the platelet-derived growth factor (PDGF)-BB-induced proliferation of PASMCs. Fluorescence-activated cell-sorting anal…	C22H28N2O4	O=C(NC1=C2C=CC=C1)[C@@]32[C@@](C[C@H](/C(C(OC)=O)=C\OC)[C@@H](CC)C4)([H])N4CC3	H2O : < 0.1 mg/mL (insoluble); DMSO : 100 mg/mL (260.10 mM; Need ultrasonic)	DMSO Solution	21838	10mM * 50uL	https://www.medchemexpress.com/Isorhynchophylline.html	Others	Others	No Development Reported
HYCPK11033	D9	N/A	HY-N2020	Anacardic Acid	Hydroginkgolic acid	16611-84-0	348.52	Bacterial; Epigenetic Reader Domain; Histone Acetyltransferase	Free Acid	Anacardic Acid, extracted from cashew nut shell liquid, is a histone acetyltransferase inhibitor, inhibits HAT activity of p300 and PCAF, with IC50s of ～8.5 μM and ～5 μM, respectively.	C22H36O3	O=C(O)C1=C(CCCCCCCCCCCCCCC)C=CC=C1O	H2O : < 0.1 mg/mL (insoluble); DMSO : 100 mg/mL (286.93 mM; Need ultrasonic)	DMSO Solution	29104	10mM * 50uL	https://www.medchemexpress.com/Anacardic_Acid.html	Anti-infection; Epigenetics	Cancer	No Development Reported
HYCPK11033	D10	N/A	HY-N0267	Hypaconitine		6900-87-4	615.71	TNF Receptor	Free Base	Hypaconitine, an active and highly toxic constituent derived from Aconitum species, is widely used to treat rheumatism. IC50 value: Target: In vitro: The present study investigated the metabolism of hypaconitine in vitro using male human liver microsomes. The primary contributors toward HA metabolism were CYP3A4 and 3A5, with secondary contributions by CYP2C19, 2D6 and CYP2E1 [1]. In vivo:	C33H45NO10	CO[C@@H](CC1)C23[C@@](C[C@@]4(O)[C@@H]5OC(C6=CC=CC=C6)=O)([H])[C@@]5([H])[C@](OC(C)=O)([C@@H](O)[C@@H]4OC)C7C2N(C)C[C@@]1(COC)[C@@]3([H])[C@H]7OC	H2O : < 0.1 mg/mL (insoluble); DMSO : 50 mg/mL (81.21 mM; Need ultrasonic)	DMSO Solution	28867	10mM * 50uL	https://www.medchemexpress.com/Hypaconitine.html	Apoptosis	Inflammation/Immunology	No Development Reported
HYCPK11033	D11	N/A	HY-N0149	Salicin	D-(−)-Salicin;Salicoside	138-52-3	286.28	COX	Free Base	Salicin is a natural COX inhibitor.	C13H18O7	O[C@H]([C@H]([C@@H]([C@@H](CO)O1)O)O)[C@@H]1OC2=CC=CC=C2CO	DMSO : 150 mg/mL (523.96 mM; Need ultrasonic and warming)	DMSO Solution	27100	10mM * 50uL	https://www.medchemexpress.com/Salicin.html	Immunology/Inflammation	Cancer; Inflammation/Immunology	No Development Reported
HYCPK11033	E2	N/A	HY-114202	delta-Valerobetaine		6778-33-2	159.23	Endogenous Metabolite	Free Base	delta-Valerobetaine is a precursor of trimethylamine N-oxide (TMAO).	C8H17NO2	C[N+](C)(C)CCCCC([O-])=O	H2O : 125 mg/mL (785.03 mM; Need ultrasonic)	DMSO Solution	36531	10mM * 50uL	https://www.medchemexpress.com/delta-Valerobetaine.html	Metabolic Enzyme/Protease	Others	No Development Reported
HYCPK11033	E3	N/A	HY-N0221	Daurisoline	(R,R)-Daurisoline	70553-76-3	610.74	Autophagy; Potassium Channel	Free Base	Daurisoline is a hERG inhibitor and also an autophagy blocker.	C37H42N2O6	OC1=CC2=C(C=C1OC)CCN(C)[C@@H]2CC3=CC=C(O)C(OC4=CC=C(C[C@H]5N(C)CCC6=C5C=C(OC)C(OC)=C6)C=C4)=C3	DMSO : 50 mg/mL (81.87 mM; Need ultrasonic); H2O : < 0.1 mg/mL (insoluble)	DMSO Solution	27317	10mM * 50uL	https://www.medchemexpress.com/Daurisoline.html	Autophagy; Membrane Transporter/Ion Channel	Cancer	No Development Reported
HYCPK11033	E4	N/A	HY-N0525	Ethyl gallate		831-61-8	198.17	Bacterial	Free Base	Ethyl gallate is a nonflavonoid phenolic compound and also a scavenger of hydrogen peroxide.	C9H10O5	O=C(OCC)C1=CC(O)=C(O)C(O)=C1	DMSO : ≥ 100 mg/mL (504.62 mM)	DMSO Solution	28871	10mM * 50uL	https://www.medchemexpress.com/Ethyl_gallate.html	Anti-infection	Metabolic Disease; Cancer	No Development Reported
HYCPK11033	E5	N/A	HY-N0130	Shikimic acid		138-59-0	174.15	Endogenous Metabolite	Free Acid	Shikimic acid is a key metabolic intermediate of the aromatic amino acid biosynthesis pathway, found in microbes and plants.	C7H10O5	O=C(C1=C[C@@H](O)[C@@H](O)[C@H](O)C1)O	H2O : 130 mg/mL (746.48 mM; Need ultrasonic)	DMSO Solution	41708	10mM * 50uL	https://www.medchemexpress.com/Shikimic_acid.html	Metabolic Enzyme/Protease	Others	No Development Reported
HYCPK11033	E6	N/A	HY-P0018A	Pepstatin (Trifluoroacetate)	Pepstatin A (Trifluoroacetate)		799.92	HIV Protease; Proteasome	Trifluoroacetate	Pepstatin Trifluoroacetate (Pepstatin A Trifluoroacetate) is a specific aspartic protease inhibitor produced by actinomycetes, with IC50s of 4.5 nM, 6.2 nM, 150 nM, 290 nM, 520 nM and 260 nM for hemoglobin-pepsin, hemoglobin-proctase, casein-pepsin, casein-proctase, casein-acid protease and hemoglobin-acid protease, respectively. Pepstatin Ammonium also inhibits HIV protease.	C36H64F3N5O11	O=C(O)C(F)(F)F.CC(C[C@H](NC([C@@H](NC([C@@H](NC(CC(C)C)=O)C(C)C)=O)C(C)C)=O)[C@@H](O)CC(N[C@@H](C)C(N[C@@H](CC(C)C)[C@@H](O)CC(O)=O)=O)=O)C	DMSO : 32 mg/mL (40.00 mM; Need warming); H2O : < 0.1 mg/mL (insoluble); H2O : < 0.1 mg/mL (insoluble)	DMSO Solution	35507	10mM * 50uL	https://www.medchemexpress.com/Pepstatin_Trifluoroacetate.html	Anti-infection; Metabolic Enzyme/Protease	Infection	No Development Reported
HYCPK11033	E7	N/A	HY-N0850	Benzoylhypaconine	Benzoylhypacoitine	63238-66-4	573.67	Others	Free Base	Benzoylhypaconine (Benzoylhypacoitine) is a monoester Aconitum alkaloid, is the main pharmacologic and toxic component[1].	C31H43NO9	CO[C@@H]1C2([C@@](C[C@@]3(O)[C@@H]4OC(C5=CC=CC=C5)=O)([H])[C@@]4([H])[C@](O)([C@@H](O)[C@@H]3OC)C6C2N(C)C7)[C@@]([C@H]6OC)([H])[C@@]7(COC)CC1	DMSO : 100 mg/mL (174.32 mM; Need ultrasonic)	DMSO Solution	59260	10mM * 50uL	https://www.medchemexpress.com/Benzoylhypaconine.html	Others	Neurological Disease	No Development Reported
HYCPK11033	E8	N/A	HY-N0729	Linoleic acid		60-33-3	280.45	Endogenous Metabolite	Free Acid	Linoleic acid is a critical component of polyunsaturated fatty acids.	C18H32O2	CCCCC/C=C\C/C=C\CCCCCCCC(O)=O	DMSO : ≥ 43.33 mg/mL (154.50 mM)	DMSO Solution	63040	10mM * 50uL	https://www.medchemexpress.com/Linoleic_acid.html	Metabolic Enzyme/Protease	Others	Launched
HYCPK11033	E9	N/A	HY-12651	Primaquine (Diphosphate)	Primaquine phosphate;Primaquine bisphosphate	63-45-6	455.34	Parasite	Phosphate	Primaquine is the only generally available anti-malarial that prevents relapse in vivax and ovale malaria, and the only potent gametocytocide in falciparum malaria.	C15H27N3O9P2	CC(NC1=C2N=CC=CC2=CC(OC)=C1)CCCN.O=P(O)(O)O.O=P(O)(O)O	H2O : 50 mg/mL (109.81 mM; Need ultrasonic)	DMSO Solution	29726	10mM * 50uL	https://www.medchemexpress.com/Primaquine-Diphosphate.html	Anti-infection	Infection	Launched
HYCPK11033	E10	N/A	HY-N0570	Hydroxytyrosol	DOPET;3,4-Dihydroxyphenethyl alcohol;3-Hydroxytyrosol	10597-60-1	154.16	Endogenous Metabolite	Free Base	Hydroxytyrosol (DOPET) is a phenolic compound drawn from the olive tree and its leaves with anti-oxidant, anti-atherogenic, anti-thrombotic, antimicrobial, anti-inflammatory and anti-tumour effects[1][2].	C8H10O3	OC1=CC=C(CCO)C=C1O	Ethanol : 50 mg/mL (324.34 mM; Need ultrasonic); DMSO : 125 mg/mL (810.85 mM; Need ultrasonic)	DMSO Solution	60813	10mM * 50uL	https://www.medchemexpress.com/hydroxytyrosol.html	Metabolic Enzyme/Protease	Cancer; Infection; Inflammation/Immunology	Phase 4
HYCPK11033	E11	N/A	HY-N0162	Luteolin	Luteoline;Luteolol;Digitoflavone	491-70-3	286.24	Apoptosis; Autophagy; Endogenous Metabolite; Keap1-Nrf2	Free Base	Luteolin (Luteoline), a flavanoid compound, is a potent Nrf2 inhibitor. Luteolin has anti-inflammatory, anti-cancer properties, including the induction of apoptosis and cell cycle arrest, and the inhibition of metastasis and angiogenesis, in several cancer cell lines, including human non-small lung cancer cells[1][2][3].	C15H10O6	O=C1C=C(C2=CC=C(O)C(O)=C2)OC3=CC(O)=CC(O)=C13	DMSO : ≥ 100 mg/mL (349.36 mM)	DMSO Solution	17056	10mM * 50uL	https://www.medchemexpress.com/Luteolin.html	Apoptosis; Autophagy; Metabolic Enzyme/Protease; NF-κB	Cancer; Inflammation/Immunology	Phase 2
HYCPK11033	F2	N/A	HY-N0687	Vindoline		2182-14-1	456.53	Microtubule/Tubulin		Vindoline, a vinca alkaloid extracted from the leaves of Catharanthus roseus, weakly inhibits tubulin self-assembly[1].	C25H32N2O6	CC[C@@]1(C=CCN2CC3)[C@@]2([H])[C@@]3(C4=CC=C(OC)C=C4N5C)[C@]5([H])[C@](C(OC)=O)(O)[C@@H]1OC(C)=O	DMSO : 250 mg/mL (547.61 mM; Need ultrasonic)	DMSO Solution	67109	10mM * 50uL	https://www.medchemexpress.com/vindoline.html	Cell Cycle/DNA Damage; Cytoskeleton	Cancer	No Development Reported
HYCPK11033	F3	N/A	HY-N0041	Ginsenoside Rb3	Gypenoside IV	68406-26-8	1079.27	COX; NF-κB; NO Synthase	Free Base	Ginsenoside Rb3 is extracted from steamed Panax notoginseng. Ginsenoside Rb3 exhibits inhibitory effect on TNFα-induced NF-κB transcriptional activity with an IC50 of 8.2 μM in 293T cell lines. Ginsenoside Rb3 also inhibits the induction of COX-2 and iNOS mRNA.	C53H90O22	C[C@]([C@@](C[C@H]1O)([H])[C@]2(CC[C@@H]3O[C@@](O[C@H](CO)[C@@H](O)[C@@H]4O)([H])[C@@H]4O[C@]([C@@H]([C@@H](O)[C@@H]5O)O)([H])O[C@@H]5CO)C)(CC[C@@]2([H])C3(C)C)[C@]6([C@@]1([H])[C@]([C@@](CC/C=C(C)/C)(C)O[C@@H]([C@@H]([C@@H](O)[C@@H]7O)O)O[C@@H]7CO[C@H](OC[C@@H](O)[C@@H]8O)[C@@H]8O)([H])CC6)C	10 mM in DMSO	DMSO Solution	67174	10mM * 50uL	https://www.medchemexpress.com/Ginsenoside-Rb3.html	Immunology/Inflammation; NF-κB	Cancer; Inflammation/Immunology	No Development Reported
HYCPK11033	F4	N/A	HY-N1394	p-Anisic acid	4-Methoxybenzoic acid;Draconic acid	100-09-4	152.15	Bacterial; Endogenous Metabolite	Free Acid	p-Anisic acid (4-Methoxybenzoic acid) is one of the isomers of anisic acid, with anti-bacterial and antiseptic properties[1].	C8H8O3	O=C(O)C1=CC=C(OC)C=C1	10 mM in DMSO	DMSO Solution	26446	10mM * 50uL	https://www.medchemexpress.com/p-anisic-acid.html	Anti-infection; Metabolic Enzyme/Protease	Infection	No Development Reported
HYCPK11033	F5	N/A	HY-B1739	Pregnenolone monosulfate	3β-Hydroxy-5-pregnen-20-one monosulfate	1247-64-9	396.54	Autophagy; Cannabinoid Receptor; Endogenous Metabolite	Free Acid	Pregnenolone monosulfate (3β-Hydroxy-5-pregnen-20-one monosulfate) is a powerful neurosteroid, the main precursor of various steroid hormones including steroid ketones. Pregnenolone monosulfate acts as a signaling-specific inhibitor of cannabinoid CB1 receptor, inhibits the effects of tetrahydrocannabinol (THC) that are mediated by the CB1 receptors. Pregnenolone monosulfate can protect the brain…	C21H32O5S	CC([C@H]1CC[C@@]2([H])[C@]3([H])CC=C4C[C@@H](OS(=O)(O)=O)CC[C@]4(C)[C@@]3([H])CC[C@]12C)=O	DMSO : 62.5 mg/mL (157.61 mM; Need ultrasonic)	DMSO Solution	58141	10mM * 50uL	https://www.medchemexpress.com/Pregnenolone_monosulfate.html	Autophagy; GPCR/G Protein; Metabolic Enzyme/Protease; Neuronal Signaling	Neurological Disease	Launched
HYCPK11033	F6	N/A	HY-N0733	Glucosamine (hydrochloride)	D-(+)-Glucosamine hydrochloride;Chitosamine hydrochloride	66-84-2	215.63	Autophagy; Endogenous Metabolite; HIF/HIF Prolyl-Hydroxylase; Reactive Oxygen Species	Hydrochloride	Glucosamine hydrochloride (D-Glucosamine hydrochloride) is an amino sugar and a prominent precursor in the biochemical synthesis of glycosylated proteins and lipids, is used as a dietary supplement. Glucosamine hydrochloride also is a natural constituent of glycosaminoglycans in the cartilage matrix and synovial fluid, which when administered exogenously, exerts pharmacological effects on osteoar…	C6H14ClNO5	O=C[C@H](N)[C@H]([C@@H]([C@@H](CO)O)O)O.Cl	DMSO : 100 mg/mL (463.76 mM; Need ultrasonic); H2O : 50 mg/mL (231.88 mM; Need ultrasonic)	DMSO Solution	21048	10mM * 50uL	https://www.medchemexpress.com/Glucosamine-hydrochloride.html	Autophagy; Immunology/Inflammation; Metabolic Enzyme/Protease; NF-κB	Inflammation/Immunology; Cancer	Launched
HYCPK11033	F7	N/A	HY-B1290	2-Phenylethanol	Phenylethyl alcohol;Phenethyl alcohol;Benzyl carbinol	60-12-8	122.16	Antibiotic; Bacterial; Virus Protease	Free Base	2-Phenylethanol (Phenethyl alcohol), extracted from rose, carnation, hyacinth, Aleppo pine, orange blossom and other organisms, is a colourless liquid that is slightly soluble in water. It has a pleasant floral odor and also an autoantibiotic produced by the fungus Candida albicans[1]. It is used as an additive in cigarettes and also used as a preservative in soaps due to its stability in basic c…	C8H10O	OCCC1=CC=CC=C1	H2O : 20 mg/mL (163.72 mM; Need ultrasonic)	DMSO Solution	27117	10mM * 50uL	https://www.medchemexpress.com/2-Phenylethanol.html	Anti-infection	Infection	No Development Reported
HYCPK11033	F8	N/A	HY-N6693	Valinomycin	NSC 122023	2001-95-8	1111.32	Antibiotic; Apoptosis; Bacterial	Free Base	Valinomycin (NSC 122023) is a cyclic depsipeptide antibiotic first isolated from Streptomyces fulvissimus, act as a potassium selective ionophore. Valinomycin (NSC 122023) inhibits lymphocyte proliferation by its effects on the cell membrane, and induces apoptosis in CHO cells[1]. Valinomycin induces activation of PINK1 leading to Parkin Ser65 phosphorylation[2].	C54H90N6O18	CC([C@@H](O1)C(N[C@](C(O[C@H](C(N[C@H](C(O[C@@H](C(N[C@@H](C(O[C@](C)([H])C(N[C@@H](C(C)C)C(O[C@H](C(C)C)C(N[C@H](C(C)C)C(O[C@@H](C)C(N[C@](C(C)C)([H])C1=O)=O)=O)=O)=O)=O)=O)C(C)C)=O)C(C)C)=O)C(C)C)=O)C)=O)([H])C(C)C)=O)C	Ethanol : 50 mg/mL (44.99 mM; Need ultrasonic); DMSO : 50 mg/mL (44.99 mM; Need ultrasonic)	DMSO Solution	65827	10mM * 50uL	https://www.medchemexpress.com/valinomycin.html	Anti-infection; Apoptosis	Infection	No Development Reported
HYCPK11033	F9	N/A	HY-N1420	Rhamnose	L-Rhamnose	3615-41-6	164.16	Endogenous Metabolite		Rhamnose (L-Rhamnose) is a monosaccharide found in plants and bacteria. Rhamnose-conjugated immunogens is used in immunotherapies[1]. Rhamnose crosses the epithelia via the transcellular pathway and acts as a marker of intestinal absorption[2].	C6H12O5	O=C[C@@H]([C@@H]([C@H]([C@H](C)O)O)O)O	10 mM in DMSO	DMSO Solution	61041	10mM * 50uL	https://www.medchemexpress.com/l-mannomethylose.html	Metabolic Enzyme/Protease	Cancer	No Development Reported
HYCPK11033	F10	N/A	HY-41417	Octanoic acid		124-07-2	144.21	Endogenous Metabolite	Free Acid	Octanoic acid is an oily liquid with a slightly unpleasant rancid taste and used commercially in the production of esters used in perfumery and also in the manufacture of dyes.	C8H16O2	CCCCCCCC(O)=O	DMSO : ≥ 250 mg/mL (1733.58 mM)	DMSO Solution	60856	10mM * 50uL	https://www.medchemexpress.com/1-Heptanecarboxylic_acid.html	Metabolic Enzyme/Protease	Metabolic Disease	Phase 2
HYCPK11033	F11	N/A	HY-B1028	Pantethine	D-Pantethine;LBF disulfide	16816-67-4	554.72	Endogenous Metabolite	Free Base	Pantethine is a dimeric form of pantothenic acid, is an intermediate in the production of Coenzyme A, is available as a dietary supplement, and is used to treat acne and improve the blood-cholesterol profile.	C22H42N4O8S2	O=C(NCCSSCCNC(CCNC([C@H](O)C(C)(C)CO)=O)=O)CCNC([C@H](O)C(C)(C)CO)=O	H2O : ≥ 100 mg/mL (180.27 mM); DMSO : ≥ 100 mg/mL (180.27 mM); Ethanol : 100 mg/mL (180.27 mM; Need ultrasonic)	DMSO Solution	24611	10mM * 50uL	https://www.medchemexpress.com/Pantethine.html	Metabolic Enzyme/Protease	Others	Phase 3
HYCPK11033	G2	N/A	HY-N0094	Ipriflavone		35212-22-7	280.32	Others	Free Base	Ipriflavone is a synthetic isoflavone derivative used to suppress bone resorption.	C18H16O3	O=C1C(C2=CC=CC=C2)=COC3=CC(OC(C)C)=CC=C13	DMSO : 33.33 mg/mL (118.90 mM; Need ultrasonic); H2O : < 0.1 mg/mL (insoluble)	DMSO Solution	24252	10mM * 50uL	https://www.medchemexpress.com/Ipriflavone.html	Others	Metabolic Disease; Cancer	Launched
HYCPK11033	G3	N/A	HY-B0586	Methylcobalamin	CH3-B12	13422-55-4	1344.38	Endogenous Metabolite	Free Base	Methylcobalamin (CH3-B12), a cobalamin, is a form of vitamin B12.	C63H91CoN13O14P	NC(C[C@H]1[C@@]2([H])[C@]3(C)[N]4=C([C@@H](CCC(N)=O)[C@]3(C)CC(N)=O)C(C)=C([C@](CC(N)=O)(C)[C@@H]5CCC(N)=O)[N]6=C5C=C(C(C)(C)[C@@H]7CCC(N)=O)[N]8=C7C(C)=C([C@@]1(CCC(NC[C@@H](C)O9)=O)C)[N-]2[Co+3]486([CH3-])[N](C%10=CC(C)=C(C)C=C%11%10)=CN%11[C@@H](O[C@@H]%12CO)[C@@](O)([H])[C@@H]%12OP9([O-])=O)=O	DMSO : ≥ 100 mg/mL (74.38 mM); H2O : 5 mg/mL (3.72 mM; Need ultrasonic)	DMSO Solution	13443	10mM * 50uL	https://www.medchemexpress.com/Methylcobalamin.html	Metabolic Enzyme/Protease	Metabolic Disease	Launched
HYCPK11033	G4	N/A	HY-N0470	L-Lysine hydrochloride		657-27-2	182.65	Virus Protease	Hydrochloride	L-lysine hydrochloride is an essential amino acid for humans with various benefits including treating herpes, increasing calcium absorption, reducing diabetes-related illnesses and improving gut health.	C6H15ClN2O2	N[C@@H](CCCCN)C(O)=O.[H]Cl	DMSO : < 1 mg/mL (insoluble or slightly soluble); H2O : 100 mg/mL (547.50 mM; Need ultrasonic)	DMSO Solution	26622	10mM * 50uL	https://www.medchemexpress.com/L-Lysine_hydrochloride.html	Anti-infection	Infection; Endocrinology; Inflammation/Immunology; Cardiovascular Disease	Launched
HYCPK11033	G5	N/A	HY-N0392	Polygalasaponin F		882664-74-6	1091.24	Akt; NF-κB; PI3K; Toll-like Receptor (TLR)	Free Base	Polygalasaponin F, an oleanane-type triterpenoid saponin extracted from Polygala japonica, decreases the release of the inflammatory cytokine tumor necrosis factor a (TNFa). Polygalasaponin F reduces neuroinflammatory cytokine secretion through the regulation of the TLR4-PI3K/AKT-NF-kB signaling pathway [1].	C53H86O23	OC[C@H]1O[C@@]([H])(O[C@@H]2[C@@](C)(CO)[C@@](CC[C@]3(C)[C@]4([H])CC=C5[C@@]3(C)CC[C@]6(C(O[C@@H]7O[C@H](CO)[C@@H](O)[C@H](O)[C@H]7O[C@@]8([H])[C@H](O)[C@H](O)[C@@H](O[C@]9([H])OC[C@@H](O)[C@H](O)[C@H]9O)[C@H](C)O8)=O)[C@@]5([H])CC(C)(C)CC6)([H])[C@]4(C)C[C@@H]2O)[C@H](O)[C@@H](O)[C@@H]1O	DMSO : 100 mg/mL (91.64 mM; Need ultrasonic)	DMSO Solution	59271	10mM * 50uL	https://www.medchemexpress.com/polygalasaponin-f.html	Immunology/Inflammation; NF-κB; PI3K/Akt/mTOR	Inflammation/Immunology	No Development Reported
HYCPK11033	G6	N/A	HY-N1485	Astramembrangenin	Cyclosieversigenin	78574-94-4	490.72	Apoptosis	Free Base	Astramembrangenin (Cycloastragenol) is a triterpenoid saponin compound and a hydrolysis product of the main active ingredient in Astragalus membranaceus (Fisch.) Bunge[1]. Astramembrangenin is orally safe and has broad Extensive pharmacological effects, including telomerase activation, telomere elongation, anti-inflammatory and anti-oxidative properties[2]. Astramembrangenin has antiaging propert…	C30H50O5	CC1(C)[C@@H](O)CC[C@]2(C3)[C@]43CC[C@]5(C)[C@@H]([C@](C)(O6)CC[C@H]6C(C)(O)C)[C@@H](O)C[C@](C)5[C@]4([H])C[C@H](O)[C@@]12[H]	DMSO : 100 mg/mL (203.78 mM; Need ultrasonic)	DMSO Solution	78635	10mM * 50uL	https://www.medchemexpress.com/astramembrangenin.html	Apoptosis	Inflammation/Immunology; Neurological Disease	No Development Reported
HYCPK11033	G7	N/A	HY-N2375	L-Quebrachitol		642-38-6	194.18	Wnt; β-catenin	Free Base	L-Quebrachitol is a natural product isolated from many plants, promotes osteoblastogenesis by uppregulation of BMP-2, runt-related transcription factor-2 (Runx2), MAPK (ERK, JNK, p38α), and Wnt/β-catenin signaling pathway[1].	C7H14O6	CO[C@H]1[C@@H]([C@H]([C@H](O)[C@H](O)[C@H]1O)O)O	DMSO : 250 mg/mL (1287.47 mM; Need ultrasonic)	DMSO Solution	64068	10mM * 50uL	https://www.medchemexpress.com/l-quebrachitol.html	Stem Cell/Wnt	Metabolic Disease	No Development Reported
HYCPK11033	G8	N/A	HY-W017077	4-Methylbiphenyl	4-Phenyltoluene	644-08-6	168.23	Endogenous Metabolite		4-Methylbiphenyl is an endogenous metabolite.	C13H12	CC1=CC=C(C2=CC=CC=C2)C=C1	10 mM in DMSO	DMSO Solution	67122	10mM * 50uL	https://www.medchemexpress.com/4-methylbiphenyl.html	Metabolic Enzyme/Protease	Metabolic Disease	No Development Reported
HYCPK11033	G9	N/A	HY-A0009	Galanthamine (hydrobromide)	Galantamine hydrobromide	1953-04-4	368.27	AChE; Apoptosis	Hydrobromide	Galanthamine hydrobromide is a long-acting, centrally active acetylcholinesterase(AChE) inhibitor (IC50 = 410 nM) and allosteric potentiator at neuronal nicotinic ACh receptors. IC50 Value: 410 nM Target: AChE Galanthamine hydrobromide prevents β-amyloid-induced apoptosis in SH-SY5Y and bovine chromaffin cells. Long-term administration reduces amyloid precursor protein deposition and neurodegener…	C17H22BrNO3	O[C@@H]1C[C@@H]2OC3=C4C(CN(C)CC[C@]42C=C1)=CC=C3OC.Br	DMSO : ≥ 3.7 mg/mL (10.05 mM); H2O : 25 mg/mL (67.88 mM; Need ultrasonic)	DMSO Solution	17545	10mM * 50uL	https://www.medchemexpress.com/Galanthamine-hydrobromide.html	Apoptosis; Neuronal Signaling	Neurological Disease	Launched
HYCPK11033	G10	N/A	HY-17363	Dimethyl fumarate	DMF	624-49-7	144.13	Endogenous Metabolite; Keap1-Nrf2	Free Base	Dimethyl fumarate is a nuclear factor (erythroid-derived)-like 2 (Nrf2) pathway activator and induces upregulation of antioxidant gene expression.	C6H8O4	O=C(OC)/C=C/C(OC)=O	DMSO : 50 mg/mL (346.91 mM; Need ultrasonic)	DMSO Solution	61626	10mM * 50uL	https://www.medchemexpress.com/Dimethyl-fumarate.html	Metabolic Enzyme/Protease; NF-κB	Inflammation/Immunology	Launched
HYCPK11033	G11	N/A	HY-B0398	Nalidixic acid		389-08-2	232.24	Antibiotic; Bacterial; Topoisomerase	Free Acid	Nalidixic acid, a quinolone antibiotic, is effective against both gram-positive and gram-negative bacteria. Nalidixic acid acts in a bacteriostatic manner in lower concentrations and is bactericidal in higher concentrations. Nalidixic acid inhibits a subunit of DNA gyrase and topoisomerase IV and reversibly blocks DNA replication in susceptible bacteria[1].	C12H12N2O3	O=C(C1=CN(CC)C2=C(C=CC(C)=N2)C1=O)O	DMSO : 6 mg/mL (25.84 mM; Need ultrasonic); H2O : 5 mg/mL (21.53 mM; ultrasonic and warming and heat to 80°C)	DMSO Solution	26154	10mM * 50uL	https://www.medchemexpress.com/nalidixic-acid.html	Anti-infection; Cell Cycle/DNA Damage	Infection	Launched
HYCPK11033	H2	N/A	HY-13407	Gossypol	BL 193	303-45-7	518.55	Bcl-2 Family	Free Base	Gossypol, a natural product isolated from cottonseeds and roots, binds to Bcl-xL protein and Bcl-2 protein with Kis of 0.5-0.6 μM and 0.2-0.3 mM, respectively.	C30H30O8	O=CC1=C(O)C(O)=C(C(C)C)C2=CC(C)=C(C3=C(C)C=C4C(C(C)C)=C(O)C(O)=C(C=O)C4=C3O)C(O)=C12	DMSO : 125 mg/mL (241.06 mM; Need ultrasonic)	DMSO Solution	66591	10mM * 50uL	https://www.medchemexpress.com/Gossypol.html	Apoptosis	Cancer	Phase 3
HYCPK11033	H3	N/A	HY-135897	Urolithin C		165393-06-6	244.20	Apoptosis; Calcium Channel; Endogenous Metabolite; Reactive Oxygen Species		Urolithin C, a gut-microbial metabolite of Ellagic acid, is a glucose-dependent activator of insulin secretion. Urolithin C is a L-type Ca2+ channel opener and enhances Ca2+ influx. Urolithin C induces cell apoptosis through a mitochondria-mediated pathway and also stimulates reactive oxygen species (ROS) formation[1][2].	C13H8O5	O=C1C2=CC(O)=C(O)C=C2C3=CC=C(O)C=C3O1	DMSO : 125 mg/mL (511.88 mM; Need ultrasonic)	DMSO Solution	66596	10mM * 50uL	https://www.medchemexpress.com/urolithin-c.html	Apoptosis; Immunology/Inflammation; Membrane Transporter/Ion Channel; Metabolic Enzyme/Protease; Neuronal Signaling; NF-κB	Metabolic Disease	No Development Reported
HYCPK11033	H4	N/A	HY-W015641	2,2-Dimethylsuccinic acid		597-43-3	146.14	Others		2,2-Dimethylsuccinic acid belongs to the class of organic compounds known as methyl-branched fatty acids.	C6H10O4	O=C(O)C(C)(C)CC(O)=O	10 mM in DMSO	DMSO Solution	67129	10mM * 50uL	https://www.medchemexpress.com/2-2-dimethylsuccinic-acid.html	Others	Others	No Development Reported
HYCPK11033	H5	N/A	HY-N0010	Geniposidic acid		27741-01-1	374.34	Apoptosis; Endogenous Metabolite	Free Acid	Geniposidic acid is an effective anticancer and radioprotection agent. Target: Others Mice were given an intraperitoneal injection of Geniposidic acid (GA) (12.5, 25, 50 mg/kg) 1 h before receiving GA against d-galactosamine (GalN) (800 mg/kg)/LPS (40 μg/kg). Liver and blood samples were collected 1 and 8 h after GalN/LPS injection. The survival rate of the GA group was significantly higher than …	C16H22O10	O[C@H]1[C@H](O)[C@@H](CO)O[C@@H](O[C@@H]2OC=C(C(O)=O)[C@]3([H])[C@@]2([H])C(CO)=CC3)[C@@H]1O	DMSO : ≥ 100 mg/mL (267.14 mM)	DMSO Solution	16250	10mM * 50uL	https://www.medchemexpress.com/geniposidic-acid.html	Apoptosis; Metabolic Enzyme/Protease	Cancer	No Development Reported
HYCPK11033	H6	N/A	HY-N0527	Pentagalloylglucose	Penta-O-galloyl-β-D-glucose;1,2,3,4,6-Pentagalloyl glucose	14937-32-7	940.68	Influenza Virus	Free Base	Pentagalloylglucose (Penta-O-galloyl-β-D-glucose) is a gallotannin isolated from various plants. It suppressed interleukin (IL)-4 induced signal pathway in B cell, and inhibited IgE production partially caused by increasing a population of Treg cells in conjunction with Treg-inducing factors. Pentagalloylglucose possesses significant anti-rabies virus (RABV) activity.	C41H32O26	O=C(C1=CC(O)=C(O)C(O)=C1)O[C@@H]([C@@H]([C@@H](COC(C2=CC(O)=C(O)C(O)=C2)=O)O3)OC(C4=CC(O)=C(O)C(O)=C4)=O)[C@H]([C@@H]3OC(C5=CC(O)=C(O)C(O)=C5)=O)OC(C6=CC(O)=C(O)C(O)=C6)=O	H2O : 6 mg/mL (6.38 mM; Need ultrasonic and warming); DMSO : 50 mg/mL (53.15 mM; Need ultrasonic)	DMSO Solution	66541	10mM * 50uL	https://www.medchemexpress.com/1,2,3,4,6-Penta-O-galloyl-beta-D-glucopyranose.html	Anti-infection	Infection	No Development Reported
HYCPK11033	H7	N/A	HY-Y0106	2,6-Dihydroxyacetophenone		699-83-2	152.15	Endogenous Metabolite	Free Base	2,6-Dihydroxyacetophenone is an endogenous metabolite.	C8H8O3	CC(C1=C(O)C=CC=C1O)=O	10 mM in DMSO	DMSO Solution	67126	10mM * 50uL	https://www.medchemexpress.com/2-6-dihydroxyacetophenone.html	Metabolic Enzyme/Protease	Metabolic Disease	No Development Reported
HYCPK11033	H8	N/A	HY-B0216	Ethynyl Estradiol	17α-Ethynylestradiol;Ethynylestradiol	57-63-6	296.40	Endogenous Metabolite; Estrogen Receptor/ERR	Free Base	Ethynyl Estradiol (17α-Ethynylestradiol;Ethynylestradiol) is an orally bio-active estrogen used in almost all modern formulations of combined oral contraceptive pills. Target: Estrogen Receptor Ethynyl Estradiol (17α-Ethynylestradiol;Ethynylestradiol), also sometimes written as ethinylestradiol, ethynyl estradiol, or ethinyl estradiol, is a derivative of 17β-estradiol (E2), the major endogenous e…	C20H24O2	OC1=CC=C2C(CC[C@]3([H])[C@]2([H])CC[C@@]4(C)[C@@]3([H])CC[C@]4(C#C)O)=C1	DMSO : ≥ 30 mg/mL (101.21 mM); H2O : < 0.1 mg/mL (insoluble)	DMSO Solution	20742	10mM * 50uL	https://www.medchemexpress.com/Ethynyl-Estradiol.html	Metabolic Enzyme/Protease; Others	Endocrinology; Cancer	Launched
HYCPK11033	H9	N/A	HY-B0960	Sulfabenzamide	N-Sulfanilylbenzamide	127-71-9	276.31	Antibiotic; Autophagy; Bacterial	Free Base	Sulfabenzamide is a intermediate in the synthesis of organic and pharmaceutical.	C13H12N2O3S	O=C(NS(=O)(C1=CC=C(N)C=C1)=O)C2=CC=CC=C2	DMSO : 100 mg/mL (361.91 mM; Need ultrasonic)	DMSO Solution	17474	10mM * 50uL	https://www.medchemexpress.com/Sulfabenzamide.html	Anti-infection; Autophagy	Cancer	Launched
HYCPK11033	H10	N/A	HY-B1336	Furazolidone		67-45-8	225.16	Antibiotic; Apoptosis; Bacterial	Free Base	Furazolidone is a nitrofuran derivative with antiprotozoal and antibacterial activity, inhibits AML1-ETO transformed cells with IC50 value of 12.7 μM. Target: Antibacterial Furazolidone is a novel therapeutic strategy in AML patients. Furazolidone can Inhibit the bone-marrow transformation mediated by a series of leukemia fusion proteins. Furazolidone significantly inhibits proliferation of AML c…	C8H7N3O5	O=C1OCCN1/N=C/C2=CC=C([N+]([O-])=O)O2	H2O : < 0.1 mg/mL (insoluble); DMSO : 10 mg/mL (44.41 mM; Need ultrasonic)	DMSO Solution	17595	10mM * 50uL	https://www.medchemexpress.com/Furazolidone.html	Anti-infection; Apoptosis	Infection	Launched
HYCPK11033	H11	N/A	HY-A0132	N-Acetyl-D-glucosamine	N-Acetyl-2-amino-2-deoxy-D-glucose	7512-17-6	221.21	Endogenous Metabolite	Free Base	N-Acetyl-D-Glucosamine (N-Acetyl-2-amino-2-deoxy-D-glucose) is a monosaccharide derivative of glucose.	C8H15NO6	O=C[C@H](NC(C)=O)[C@H]([C@@H]([C@@H](CO)O)O)O	10 mM in DMSO	DMSO Solution	67135	10mM * 50uL	https://www.medchemexpress.com/N-Acetyl-D-glucosamine.html	Metabolic Enzyme/Protease	Metabolic Disease	Phase 3
HYCPK11034	A2	N/A	HY-N0837	Veratramine	NSC17821;NSC23880	60-70-8	409.60	Others	Free Base	Veratramine(NSC17821; NSC23880) is useful as a signal transduction inhibitor for treating tumors.	C27H39NO2	O[C@H]1[C@H]([C@H](C2=C(C)C3=C(C=C2)[C@]4([H])CC=C(C[C@@H](O)CC5)[C@@]5(C)[C@@]4([H])C3)C)NC[C@@H](C)C1	DMSO : ≥ 100 mg/mL (244.14 mM)	DMSO Solution	17165	10mM * 50uL	https://www.medchemexpress.com/Veratramine.html	Others	Cancer	No Development Reported
HYCPK11034	A3	N/A	HY-N0721	Neoandrographolide	Neoandrographiside	27215-14-1	480.59	Others	Free Base	Neoandrographolide is a diterpenoid from the Andrographis paniculata (Acanthaceae).	C26H40O8	C[C@@]([C@@H]1CCC2=CCOC2=O)(CCC3)[C@@](CCC1=C)([H])[C@]3(C)CO[C@@H]([C@@H]([C@@H](O)[C@@H]4O)O)O[C@@H]4CO	DMSO : ≥ 250 mg/mL (520.19 mM)	DMSO Solution	43388	10mM * 50uL	https://www.medchemexpress.com/Neoandrographolide.html	Others	Inflammation/Immunology	No Development Reported
HYCPK11034	A4	N/A	HY-N0590	Corynoxeine		630-94-4	382.45	ERK	Free Base	Corynoxeine, isolated from the hook of Uncaria rhynchophylla, is a potent ERK1/ERK2 inhibitor of key PDGF-BB-induced vascular smooth muscle cells (VSMCs) proliferation.	C22H26N2O4	O=C(NC1=C2C=CC=C1)[C@]32[C@@](C[C@H](/C(C(OC)=O)=C\OC)[C@@H](C=C)C4)([H])N4CC3	DMSO : ≥ 3.8 mg/mL (9.94 mM); Methanol : 125 mg/mL (326.84 mM; Need ultrasonic)	DMSO Solution	60466	10mM * 50uL	https://www.medchemexpress.com/Corynoxeine.html	MAPK/ERK Pathway; Stem Cell/Wnt	Cardiovascular Disease	No Development Reported
HYCPK11034	A5	N/A	HY-N2083	Handelin		62687-22-3	552.66	Others	Free Base	Handelin is a guaianolide dimer from Chrysanthemum boreale that has potent anti-inflammatory activity by down-regulating NF-κB signaling and pro-inflammatory cytokine production[1].	C32H40O8	C[C@]([C@]([C@@](OC1=O)([H])[C@@](C1=C)([H])CC[C@]2(O)C)([H])[C@@]32C4)(C=C3)[C@]54[C@@]([C@H]6OC(C)=O)([H])[C@]([C@](C(C)=CC7)([H])[C@]7([H])[C@](C)(O)C6)([H])OC5=O	10 mM in DMSO	DMSO Solution	59576	10mM * 50uL	https://www.medchemexpress.com/handelin.html	Others	Inflammation/Immunology	No Development Reported
HYCPK11034	A6	N/A	HY-Y0124	NSC 16590	α,α-Dimethylglycine; α-Aminoisobutanoic acid	62-57-7	103.12	Endogenous Metabolite		NSC 16590 inhibits the production of endogenous ethylene in the cotyledonary segments of cocklebur.	C4H9NO2	NC(C)(C)C(O)=O	H2O : 33.33 mg/mL (323.22 mM; Need ultrasonic)	DMSO Solution	17141	10mM * 50uL	https://www.medchemexpress.com/NSC_16590.html	Metabolic Enzyme/Protease	Others	No Development Reported
HYCPK11034	A7	N/A	HY-B0264	Guaifenesin	Guaiacol glyceryl ether;Guaiphenesin;Glycerol guaiacolate	93-14-1	198.22	Others	Free Base	Guaifenesin is an expectorant that also has some muscle relaxing action. Target: Others Guaifenesin is thought to act as an expectorant by increasing the volume and reducing the viscosity of secretions in the trachea and bronchi. It also stimulates the flow of respiratory tract secretions, allowing ciliary movement to carry the loosened secretions upward toward the pharynx. Thus, it may increase …	C10H14O4	OCC(O)COC1=CC=CC=C1OC	DMSO : 100 mg/mL (504.49 mM; Need ultrasonic and warming)	DMSO Solution	16057	10mM * 50uL	https://www.medchemexpress.com/Guaifenesin.html	Others	Metabolic Disease	Launched
HYCPK11034	A8	N/A	HY-Y0252	L-Proline		147-85-3	115.13	Endogenous Metabolite	Free Acid	L-Proline is one of the twenty amino acids used in living organisms as the building blocks of proteins.	C5H9NO2	O=C(O)[C@H]1NCCC1	H2O : 50 mg/mL (434.29 mM; Need ultrasonic)	DMSO Solution	34215	10mM * 50uL	https://www.medchemexpress.com/L-Pyrrolidine-2-carboxylic_acid.html	Metabolic Enzyme/Protease	Others	Launched
HYCPK11034	A9	N/A	HY-N0159	Paeonol		552-41-0	166.17	Autophagy; Monoamine Oxidase	Free Base	Paeonol is an active extraction from the root of Paeonia suffruticosa, Paeonol inhibits MAO-A and MAO-B with IC50 of 54.6 μM and 42.5 μM, respectively.	C9H10O3	CC(C1=CC=C(OC)C=C1O)=O	DMSO : ≥ 38 mg/mL (228.68 mM); H2O : < 0.1 mg/mL (insoluble); Ethanol : 50 mg/mL (300.90 mM; Need ultrasonic)	DMSO Solution	23776	10mM * 50uL	https://www.medchemexpress.com/Paeonol.html	Autophagy; Neuronal Signaling	Neurological Disease; Cancer	Launched
HYCPK11034	A10	N/A	HY-15758	3,3'-Diindolylmethane	DIM;Arundine;HB 236	1968-05-4	246.31	Androgen Receptor; Autophagy	Free Base	3,3'-Diindolylmethane is a strong, pure androgen receptor (AR) antagonist.	C17H14N2	C1(CC2=CNC3=C2C=CC=C3)=CNC4=C1C=CC=C4	H2O : < 0.1 mg/mL (insoluble); DMSO : ≥ 100 mg/mL (405.99 mM)	DMSO Solution	64655	10mM * 50uL	https://www.medchemexpress.com/3,3_acute_-Diindolylmethane.html	Autophagy; Others	Cancer	No Development Reported
HYCPK11034	A11	N/A	HY-N0838	Cephalotaxlen	(-)-Cephalotaxine;ZINC19795976	24316-19-6	315.36	Influenza Virus	Free Base	Cephalotaxine is an antiviral as well as antitumor agent.	C18H21NO4	O[C@H]1[C@](C(C=C(OCO2)C2=C3)=C3CCN4CCC5)([H])[C@]45C=C1OC	DMSO : ≥ 100 mg/mL (317.10 mM)	DMSO Solution	17168	10mM * 50uL	https://www.medchemexpress.com/cephalotaxlen.html	Anti-infection	Cancer; Infection	No Development Reported
HYCPK11034	B2	N/A	HY-B0433A	Quinine (hydrochloride dihydrate)		6119-47-7	396.91	Parasite	Hydrochloride	Quinine Hydrochloride Dihydrate is a natural white crystalline alkaloid having antipyretic (fever-reducing), antimalarial, analgesic (painkilling), anti-inflammatory properties and a bitter taste. Target: Antiparasitic Quinine is a natural white crystalline alkaloid having antipyretic (fever-reducing), antimalarial, analgesic (painkilling), and anti-inflammatory properties and a bitter taste. It …	C20H29ClN2O4	COC1=CC2=C(N=CC=C2[C@H]([C@@]3([H])[N@](C[C@@H]4C=C)CC[C@@]4([H])C3)O)C=C1.Cl.O.O	DMSO : ≥ 100 mg/mL (251.95 mM); H2O : 20 mg/mL (50.39 mM; Need ultrasonic)	DMSO Solution	16817	10mM * 50uL	https://www.medchemexpress.com/quinine-hydrochloride-dihydrate.html	Anti-infection	Infection	Launched
HYCPK11034	B3	N/A	HY-107820	Ethylvanillin acetate		72207-94-4	208.21	Others		Ethyl vanillin acetate is acectate form of ethyl vanillin. Ethyl vanillin acetate is a flavorant used in chocolate or candy[1].	C11H12O4	O=CC1=CC=C(OC(C)=O)C(OCC)=C1	DMSO : ≥ 250 mg/mL (1200.71 mM)	DMSO Solution	45565	10mM * 50uL	https://www.medchemexpress.com/ethylvanillin-acetate.html	Others	Others	No Development Reported
HYCPK11034	B4	N/A	HY-112537	D-Glucose 6-phosphate		56-73-5	260.14	Endogenous Metabolite	Free Acid	D-Glucose 6-phosphate is a glucose sugar phosphorylated at the hydroxy group on carbon 6.	C6H13O9P	O=C[C@@H]([C@H]([C@@H]([C@@H](COP(O)(O)=O)O)O)O)O	H2O : ≥ 33.33 mg/mL (128.12 mM)	DMSO Solution	63021	10mM * 50uL	https://www.medchemexpress.com/D-Glucose_6-Phosphate.html	Metabolic Enzyme/Protease	Metabolic Disease	No Development Reported
HYCPK11034	B5	N/A	HY-B0030	D-Cycloserine		68-41-7	102.09	Antibiotic; Bacterial; iGluR	Free Base	D-Cycloserine is an antibiotic which targets sequential bacterial cell wall peptidoglycan biosynthesis enzymes. D-Cycloserine is a partial NMDA agonist that can improve cognitive functions. D-Cycloserine can be used for multidrug-resistant tuberculosis research[1][2].	C3H6N2O2	O=C1[C@H](N)CON1	DMSO : 1 mg/mL (9.80 mM; Need warming); H2O : 25 mg/mL (244.88 mM; Need ultrasonic)	DMSO Solution	15636	10mM * 50uL	https://www.medchemexpress.com/D-Cycloserine.html	Anti-infection; Membrane Transporter/Ion Channel; Neuronal Signaling	Infection; Neurological Disease	Launched
HYCPK11034	B6	N/A	HY-N1380	Guaiacol	2-Methoxyphenol	90-05-1	124.14	COX; Endogenous Metabolite; NF-κB	Free Base	Guaiacol, a phenolic compound isolated from Guaiac resin, inhibits LPS-stimulated COX-2 expression and NF-κB activation[1]. Anti-inflammatory activity[1].	C7H8O2	OC1=CC=CC=C1OC	DMSO : ≥ 100 mg/mL (805.54 mM)	DMSO Solution	38554	10mM * 50uL	https://www.medchemexpress.com/Guaiacol.html	Immunology/Inflammation; Metabolic Enzyme/Protease; NF-κB	Inflammation/Immunology	Launched
HYCPK11034	B7	N/A	HY-N0146	Quercetin (dihydrate)		6151-25-3	338.27	Apoptosis; PI3K	Free Base	Quercetin dihydrate, a natural flavonoid, is a stimulator of recombinant SIRT1 and a PI3K inhibitor with IC50s of 2.4 μM, 3.0 μM and 5.4 μM for PI3K γ, PI3K δ and PI3K β, respectively[1].	C15H14O9	O=C1C(O)=C(C2=CC=C(O)C(O)=C2)OC3=CC(O)=CC(O)=C13.[H]O[H].[H]O[H]	DMSO : 100 mg/mL (295.62 mM; Need ultrasonic); H2O : < 0.1 mg/mL (insoluble)	DMSO Solution	46067	10mM * 50uL	https://www.medchemexpress.com/quercetin-dihydrate.html	Apoptosis; PI3K/Akt/mTOR	Inflammation/Immunology; Cancer	Phase 4
HYCPK11034	B8	N/A	HY-B0367	Lornoxicam	Chlortenoxicam;Ro 13-9297	70374-39-9	371.82	COX; Endogenous Metabolite	Free Base	Lornoxicam (Chlortenoxicam), a COX-1 and COX-2 inhibitor, is a new nonsteroidal anti-inflammatory drug (NSAID). Target: COX Lornoxicam showed a balanced inhibition of COX-1/-2 exhibiting the lowest IC50 (0.005 microM/0.008 microM) of the large panel of NSAIDs tested. lornoxicam showed a marked inhibition of IL-6 formation (IC50 54 microM) while the formation ofTNF-alpha, IL-1beta and IL-8 was onl…	C13H10ClN3O4S2	O=C(C1=C(O)C2=C(C=C(Cl)S2)S(N1C)(=O)=O)NC3=NC=CC=C3	DMSO : 3.8 mg/mL (10.22 mM; Need ultrasonic and warming)	DMSO Solution	16151	10mM * 50uL	https://www.medchemexpress.com/Lornoxicam.html	Immunology/Inflammation; Metabolic Enzyme/Protease	Inflammation/Immunology	Launched
HYCPK11034	B9	N/A	HY-B0075	Melatonin	N-Acetyl-5-methoxytryptamine	73-31-4	232.28	Autophagy; Endogenous Metabolite; Melatonin Receptor; Mitophagy	Free Base	Melatonin is a hormone made by the pineal gland that can activates melatonin receptor. Melatonin plays a role in sleep and possesses important antioxidative and anti-inflammatory properties[1][2][3]. Melatonin is a novel selective ATF-6 inhibitor and induces human hepatoma cell apoptosis through COX-2 downregulation[4]. Melatonin attenuates palmitic acid-induced (HY-N0830) mouse granulosa cells a…	C13H16N2O2	CC(NCCC1=CNC2=C1C=C(OC)C=C2)=O	DMSO : 100 mg/mL (430.51 mM; Need ultrasonic); Ethanol : ≥ 50 mg/mL (215.26 mM)	DMSO Solution	58597	10mM * 50uL	https://www.medchemexpress.com/Melatonin.html	Autophagy; GPCR/G Protein; Metabolic Enzyme/Protease; Neuronal Signaling	Cancer; Inflammation/Immunology; Neurological Disease	Launched
HYCPK11034	B10	N/A	HY-N0915	Melittoside		19467-03-9	524.47	Others	Free Base	Melittoside is a natural compound.	C21H32O15	O[C@H]1[C@@]([C@](C(CO)=C1)([H])[C@@H]2O[C@]([C@@H]([C@@H](O)[C@@H]3O)O)([H])O[C@@H]3CO)(C=CO2)O[C@]([C@@H]([C@@H](O)[C@@H]4O)O)([H])O[C@@H]4CO	10 mM in DMSO	DMSO Solution	57597	10mM * 50uL		Others	Inflammation/Immunology	No Development Reported
HYCPK11034	B11	N/A	HY-17422	Acyclovir	Aciclovir;Acycloguanosine	59277-89-3	225.20	Antibiotic; Apoptosis; Bacterial; HSV	Free Base	Acyclovir (Aciclovir) is a guanosine analogue and an orally active antiviral agent. Acyclovir inhibits HSV-1 (IC50 of 0.85 μM), HSV-2 (IC50 of 0.86 μM) and varicella-zoster virus. Acyclovir can be phosphorylated by viral thymidine kinase (TK), and Acyclovir triphosphate interferes with viral DNA polymerization through competitive inhibition with guanosine triphosphate and obligatory chain termina…	C8H11N5O3	O=C1NC(N)=NC2=C1N=CN2COCCO	DMSO : ≥ 50 mg/mL (222.02 mM)	DMSO Solution	62903	10mM * 50uL	https://www.medchemexpress.com/Acyclovir.html	Anti-infection; Apoptosis	Cancer; Infection	Launched
HYCPK11034	C2	N/A	HY-W012999	Tiglic acid		80-59-1	100.12	Endogenous Metabolite	Free Acid	Tiglic acid is a monocarboxylic unsaturated organic acid found in croton oil and in several other natural products. Tiglic aci has a role as a plant metabolite[1].	C5H8O2	C/C=C(C)/C(O)=O	DMSO : 100 mg/mL (998.80 mM; Need ultrasonic); H2O : 7.69 mg/mL (76.81 mM; Need ultrasonic)	DMSO Solution	61108	10mM * 50uL	https://www.medchemexpress.com/tiglic-acid.html	Metabolic Enzyme/Protease	Others	No Development Reported
HYCPK11034	C3	N/A	HY-W004924	5-Hydroxymethyluracil		4433-40-3	142.11	Endogenous Metabolite	Free Base	5-Hydroxymethyluracil is a product of oxidative DNA damage. 5-Hydroxymethyluracil can be used as a potential epigenetic mark enhancing or inhibiting transcription with bacterial RNA polymerase.	C5H6N2O3	O=C1NC(C(CO)=CN1)=O	10 mM in DMSO	DMSO Solution	61183	10mM * 50uL	https://www.medchemexpress.com/5-_Hydroxymethyl_pyrimidine-2,4_1H,3H_-dione.html	Metabolic Enzyme/Protease	Others	No Development Reported
HYCPK11034	C4	N/A	HY-N2037A	Higenamine (hydrochloride)	Norcoclaurine (hydrochloride)	11041-94-4	307.77	Adrenergic Receptor	Hydrochloride	Higenamine hydrochloride (Norcoclaurine hydrochloride), a β2-AR agonist, is a key component of the Chinese herb aconite root that prescribes for treating symptoms of heart failure in the oriental Asian countries. Higenamine hydrochloride (Norcoclaurine hydrochloride) has anti-apoptotic effects[1][2].	C16H18ClNO3	OC1=CC2=C(C(CC3=CC=C(O)C=C3)NCC2)C=C1O.[H]Cl	DMSO : 100 mg/mL (324.92 mM; Need ultrasonic); H2O : 10 mg/mL (32.49 mM; Need ultrasonic)	DMSO Solution	46039	10mM * 50uL	https://www.medchemexpress.com/higenamine-hydrochloride.html	GPCR/G Protein; Neuronal Signaling	Cardiovascular Disease; Endocrinology; Cancer	No Development Reported
HYCPK11034	C5	N/A	HY-N0141	Parthenolide	(-)-Parthenolide	20554-84-1	248.32	Apoptosis; Autophagy; Mitophagy; NF-κB	Free Base	Parthenolide is a sesquiterpene lactone found in the medicinal herb Feverfew. Parthenolide exhibits anti-inflammatory activity by inhibiting NF-κB activation; also inhibits HDAC1 protein without affecting other class I/II HDACs.	C15H20O3	C/C1=C\CC[C@@](C)(O2)[C@H]2[C@@H](OC(C3=C)=O)[C@H]3CC1	DMSO : ≥ 100 mg/mL (402.71 mM); H2O : < 0.1 mg/mL (insoluble)	DMSO Solution	61752	10mM * 50uL	https://www.medchemexpress.com/Parthenolide.html	Apoptosis; Autophagy; NF-κB	Cancer	Phase 2
HYCPK11034	C6	N/A	HY-Y0694	2',4'-Dihydroxyacetophenone	Resacetophenone; 1-​(2,​4-​Dihydroxyphenyl)​ethanone	89-84-9	152.15	Endogenous Metabolite	Free Base	2',4'-Dihydroxyacetophenone (Resacetophenone) is acetophenone carrying hydroxy substituents at positions 2' and 4'. A plant metabolite.	C8H8O3	CC(C1=CC=C(O)C=C1O)=O	10 mM in DMSO	DMSO Solution	60971	10mM * 50uL	https://www.medchemexpress.com/2_acute_,4_acute_-Dihydroxyacetophenone.html	Metabolic Enzyme/Protease	Others	No Development Reported
HYCPK11034	C7	N/A	HY-W016993	2,3,4-Trihydroxybenzoic acid		610-02-6	170.12	Others	Free Acid	2,3,4-Trihydroxybenzoic acid is an internal standard in separation of phenolic acids by HPLC.	C7H6O5	O=C(O)C1=CC=C(O)C(O)=C1O	10 mM in DMSO	DMSO Solution	61049	10mM * 50uL	https://www.medchemexpress.com/2-3-4-trihydroxybenzoic-acid.html	Others	Others	No Development Reported
HYCPK11034	C8	N/A	HY-W014787	Decanedioic acid		111-20-6	202.25	Endogenous Metabolite	Free Acid	Decanedioic acid, a normal urinary acid, is found to be associated with carnitine-acylcarnitine translocase deficiency and medium chain acyl-CoA dehydrogenase deficiency.	C10H18O4	O=C(O)CCCCCCCCC(O)=O	H2O : 1 mg/mL (4.94 mM; ultrasonic and warming and heat to 80°C); DMSO : ≥ 100 mg/mL (494.44 mM)	DMSO Solution	60962	10mM * 50uL	https://www.medchemexpress.com/Decanedioic_acid.html	Metabolic Enzyme/Protease	Metabolic Disease	No Development Reported
HYCPK11034	C9	N/A	HY-W011683	2'-Deoxyadenosine monohydrate		16373-93-6	269.26	Endogenous Metabolite	Free Base	2'-Deoxyadenosine monohydrate is a deoxyribonucleoside. A building block in the chemical synthesis.	C10H15N5O4	NC1=C(N=CN2[C@H]3C[C@H](O)[C@H](O3)CO)C2=NC=N1.O	10 mM in DMSO	DMSO Solution	61095	10mM * 50uL	https://www.medchemexpress.com/2_acute_-Deoxyadenosine_monohydrate.html	Metabolic Enzyme/Protease	Others	No Development Reported
HYCPK11034	C10	N/A	HY-N0408	Picroside II		39012-20-9	512.46	Apoptosis; Influenza Virus; NF-κB; Reactive Oxygen Species	Free Base	Picroside II, an iridoid compound extracted from Picrorhiza, exhibits anti-inflammatory and anti-apoptotic activities. picroside II alleviates the inflammatory response in sepsis and enhances immune function by inhibiting the activation of NLRP3 inflammasome and NF-κB pathways[1]. Picroside II is an antioxidant, exhibits a significant neuroprotective effect through reducing ROS production and pro…	C23H28O13	OC1=CC=C(C(OC(C2C3(CO)O2)C4C3C(OC5C(O)C(O)C(O)C(CO)O5)OC=C4)=O)C=C1OC	DMSO : 100 mg/mL (195.14 mM; Need ultrasonic); Methanol : 125 mg/mL (243.92 mM; Need ultrasonic)	DMSO Solution	45997	10mM * 50uL	https://www.medchemexpress.com/picroside-ii.html	Anti-infection; Apoptosis; Immunology/Inflammation; Metabolic Enzyme/Protease; NF-κB	Cancer; Infection; Inflammation/Immunology; Neurological Disease	No Development Reported
HYCPK11034	C11	N/A	HY-N6607	Tryptanthrin		13220-57-0	248.24	Others		Tryptanthrin is a potent and orally active cellular Leukotriene (LT) biosynthesis inhibitor. Tryptanthrin inhibits LT formation in human whole blood (IC50?= 10 μM) and reduces LTB4?levels in the rat pleurisy model[1].	C15H8N2O2	O=C1C2=CC=CC=C2N3C(C4=CC=CC=C4N=C13)=O	DMSO : 6.67 mg/mL (26.87 mM; Need ultrasonic); H2O : < 0.1 mg/mL (insoluble)	DMSO Solution	46030	10mM * 50uL	https://www.medchemexpress.com/tryptanthrin.html	Others	Inflammation/Immunology	No Development Reported
HYCPK11034	D2	N/A	HY-13771	Ursodiol	Ursodeoxycholic acid;UDCA	128-13-2	392.57	Endogenous Metabolite	Free Acid	Ursodiol (Ursodeoxycholic acid; UDCA) is a potent liver-specific fatty acid transport protein 5 (FATP5) inhibitor. Ursodiol inhibit LCFA uptake by primary hepatocytes in a FATP5-dependent manner. Ursodiol reduces cholesterol absorption and is used to dissolve gallstones and has the potential for obesity-associated fatty liver disease research[1][2][3].	C24H40O4	C[C@H](CCC(O)=O)[C@H]1CC[C@@]2([H])[C@]3([H])[C@@H](O)C[C@]4([H])C[C@H](O)CC[C@]4(C)[C@@]3([H])CC[C@]12C	DMSO : ≥ 33 mg/mL (84.06 mM); H2O : < 0.1 mg/mL (insoluble)	DMSO Solution	15450	10mM * 50uL	https://www.medchemexpress.com/Ursodiol.html	Metabolic Enzyme/Protease	Metabolic Disease; Cancer	Launched
HYCPK11034	D3	N/A	HY-D0143	Quinine		130-95-0	324.42	Parasite; Potassium Channel	Free Base	Quinine is an alkaloid derived from the bark of the cinchona tree, acts as an anti-malaria agent. Quinine is a potassium channel inhibitor that inhibits WT mouse Slo3 (KCa5.1) channel currents evoked by voltage pulses to +100?mV with an IC50 of 169 μM[1][2].	C20H24N2O2	O[C@H](C1=CC=NC2=C1C=C(OC)C=C2)[C@@]3([H])[N@](C[C@@H]4C=C)CC[C@H]4C3	H2O : < 0.1 mg/mL (insoluble); DMSO : ≥ 100 mg/mL (308.24 mM)	DMSO Solution	27672	10mM * 50uL	https://www.medchemexpress.com/Quinine.html	Anti-infection; Membrane Transporter/Ion Channel	Infection	Launched
HYCPK11034	D4	N/A	HY-A0089	Colistin (sulfate)	Polymyxin E Sulfate	1264-72-8	1253.51	Antibiotic; Autophagy; Bacterial	Sulfate	Colistin sulfate is a polypeptide antibiotic which inhibits gram-negative bacteria by binding to lipopolysaccharides and phospholipids in the outer cell membrane of gram-negative bacteria.	C52H100N16O17S	CCC(C)CCCC(N[C@@H](CCN)C(N[C@H](C(N[C@H](C(N[C@@H](CCNC([C@H]([C@H](O)C)N1)=O)C(N[C@@H](CCN)C(N[C@H](CC(C)C)C(N[C@@H](CC(C)C)C(N[C@@H](CCN)C(N[C@@H](CCN)C1=O)=O)=O)=O)=O)=O)=O)CCN)=O)[C@H](O)C)=O)=O.O=S(O)(O)=O	H2O : ≥ 32 mg/mL (25.53 mM)	DMSO Solution	62961	10mM * 50uL	https://www.medchemexpress.com/Colistin-sulfate.html	Anti-infection; Autophagy	Infection	Launched
HYCPK11034	D5	N/A	HY-N0100	Naringenin		480-41-1	272.25	Endogenous Metabolite; Influenza Virus; PPAR; Reactive Oxygen Species	Free Base	Naringenin is the predominant flavanone in grapefruit; displays strong anti-inflammatory and antioxidant activities. Naringenin has anti-dengue virus (DENV) activity.	C15H12O5	O=C1C[C@@H](C2=CC=C(O)C=C2)OC3=CC(O)=CC(O)=C13	DMSO : ≥ 50 mg/mL (183.65 mM)	DMSO Solution	24355	10mM * 50uL	https://www.medchemexpress.com/Naringenin.html	Anti-infection; Cell Cycle/DNA Damage; Immunology/Inflammation; Metabolic Enzyme/Protease; NF-κB	Cancer; Infection; Inflammation/Immunology	Phase 1
HYCPK11034	D6	N/A	HY-N7393	Isomalt	Palatinitol	64519-82-0	344.31	Lactate Dehydrogenase		Isomalt (Palatinitol), a well-tolerated, non-toxic polyol and a protein-stabilizing excipient, stabilizes lactate dehydrogenase (LDH) moderately during freeze-drying, and performs better during storage. Isomalt is traditionally used as a sweetening agent in the food industry and as a tabletting excipient for pharmaceutical purposes[1].	C12H24O11	O[C@H]([C@@H]([C@H]([C@@H](CO[C@@H]1[C@H](O)[C@H]([C@@H]([C@H](O1)CO)O)O)O)O)O)CO.O[C@H]([C@@H](CO[C@H]([C@@H]([C@@H](O)[C@@H]2O)O)O[C@@H]2CO)O)[C@H](O)[C@@H](CO)O	H2O : 250 mg/mL (726.09 mM; Need ultrasonic)	DMSO Solution	63052	10mM * 50uL	https://www.medchemexpress.com/isomalt.html	Metabolic Enzyme/Protease	Metabolic Disease	No Development Reported
HYCPK11034	D7	N/A	HY-B1183	Hydrocortisone acetate	Hydrocortisone 21-acetate;Cortisol 21-acetate	50-03-3	404.50	Endogenous Metabolite; Glucocorticoid Receptor	Free Base	Hydrocortisone acetate is a corticosteroid, used to decrease swelling, itching, and pain that is caused by minor skin irritations or by hemorrhoids.	C23H32O6	C[C@@]12[C@](C(COC(C)=O)=O)(O)CC[C@@]1([H])[C@]3([H])CCC4=CC(CC[C@]4(C)[C@@]3([H])[C@@H](O)C2)=O	DMSO : ≥ 38 mg/mL (93.94 mM); H2O : < 0.1 mg/mL (insoluble)	DMSO Solution	26436	10mM * 50uL	https://www.medchemexpress.com/Hydrocortisone-acetate.html	GPCR/G Protein; Metabolic Enzyme/Protease	Inflammation/Immunology; Endocrinology	Launched
HYCPK11034	D8	N/A	HY-18085	Quercetin		117-39-5	302.24	Apoptosis; Autophagy; Mitophagy; PI3K; Reactive Oxygen Species	Free Base	Quercetin, a natural flavonoid, is a stimulator of recombinant SIRT1 and also a PI3K inhibitor with IC50 of 2.4 μM, 3.0 μM and 5.4 μM for PI3K γ, PI3K δ and PI3K β, respectively[1].	C15H10O7	OC1=C(C2=CC=C(O)C(O)=C2)OC3=CC(O)=CC(O)=C3C1=O	Ethanol : 10 mg/mL (33.09 mM; Need ultrasonic); DMSO : ≥ 100 mg/mL (330.86 mM)	DMSO Solution	25265	10mM * 50uL	https://www.medchemexpress.com/Quercetin.html	Apoptosis; Autophagy; Immunology/Inflammation; Metabolic Enzyme/Protease; NF-κB; PI3K/Akt/mTOR	Cancer	Phase 4
HYCPK11034	D9	N/A	HY-75564	Cyclo(Ala-Gly)		4526-77-6	128.13	Endogenous Metabolite		Cyclo(Ala-Gly), a metabolite of a mangrove endophytic fungus, Penicillium thomi, exhibits cytotoxicity against A549, HepG2 and HT29 cells. The IC50 values range from 9.5 to 18.1 μM[1].	C5H8N2O2	O=C([C@H](C)N1)NCC1=O	10 mM in DMSO	DMSO Solution	02358	10mM * 50uL	https://www.medchemexpress.com/cyclo-ala-gly.html	Metabolic Enzyme/Protease	Cancer	No Development Reported
HYCPK11034	D10	N/A	HY-N0327	Lobetyolin		129277-38-9	396.43	Reactive Oxygen Species	Free Base	Lobetyolin is derived from Codonopsis pilosula and has antioxidative effect.	C20H28O8	O[C@H](C#CC#C/C=C/C)[C@@H](/C=C/CCCO)O[C@@H]([C@@H]([C@H]1O)O)O[C@@H]([C@H]1O)CO	Methanol : ≥ 125 mg/mL (315.31 mM)	DMSO Solution	37433	10mM * 50uL	https://www.medchemexpress.com/Lobetyolin.html	Immunology/Inflammation; Metabolic Enzyme/Protease; NF-κB	Metabolic Disease	No Development Reported
HYCPK11034	D11	N/A	HY-N0092	Inosine		58-63-9	268.23	Endogenous Metabolite	Free Base	Inosine, an endogenous purine nucleoside, has immunomodulatory, neuroprotective, and analgesic properties. In vitro: Inosine has been shown to stimulate axonal growth in cell culture and promote corticospinal tract axons to sprout collateral branches after stroke, spinal cord injury and TBI in rodent models.[1] Inosine dose-dependently stimulates cAMP production mediated through the A2AR. Inosine…	C10H12N4O5	OC[C@@H]1[C@H]([C@H]([C@H](N2C=NC3=C2N=CN=C3O)O1)O)O	DMSO : 25 mg/mL (93.20 mM; Need ultrasonic); H2O : 10 mg/mL (37.28 mM; Need ultrasonic)	DMSO Solution	21848	10mM * 50uL	https://www.medchemexpress.com/Inosine.html	Metabolic Enzyme/Protease	Others	Launched
HYCPK11034	E2	N/A	HY-N7137	Norgestrel		6533-00-2	312.45	Reactive Oxygen Species	Free Base	Norgestrel is a synthetic analog of progesterone, a compound commonly found in oral contraceptive pill, and a powerful neuroprotective antioxidant, preventing light-induced ROS in photoreceptor cells, and cell death[1][2].	C21H28O2	C#C[C@@]1(O)CC[C@@]2([H])[C@]3([H])CCC4=CC(CC[C@]4([H])[C@@]3([H])CC[C@]12CC)=O	DMSO : 125 mg/mL (400.06 mM; Need ultrasonic)	DMSO Solution	64313	10mM * 50uL	https://www.medchemexpress.com/norgestrel.html	Immunology/Inflammation; Metabolic Enzyme/Protease; NF-κB	Neurological Disease; Cancer	Launched
HYCPK11034	E3	N/A	HY-N1132A	D-(+)-Trehalose dihydrate	D-Trehalose dihydrate; α,α-Trehalose dihydrate	6138-23-4	378.33	Others	Free Base	D-(+)-Trehalose dihydrate, isolated from Saccharomyces cerevisiae, can be used as a food ingredient and pharmaceutical excipient.	C12H26O13	O[C@H]1[C@@H](O[C@H]2O[C@H](CO)[C@@H](O)[C@H](O)[C@H]2O)O[C@H](CO)[C@@H](O)[C@@H]1O.[2 H2O]	H2O : 150 mg/mL (396.48 mM; Need ultrasonic)	DMSO Solution	37030	10mM * 50uL	https://www.medchemexpress.com/D-__addition__-Trehalose_dihydrate.html	Others	Others	No Development Reported
HYCPK11034	E4	N/A	HY-N0368	Linalool		78-70-6	154.25	Apoptosis; Endogenous Metabolite; iGluR	Free Base	Linalool is natural monoterpene in essential olis of coriander, acts as a competitive antagonist of Nmethyl d-aspartate (NMDA) receptor, with anti-tumor, anti-cardiotoxicity activity[1].Linalool is a PPARα ligand that reduces plasma TG levels and rewires the hepatic transcriptome and plasma metabolome[2].	C10H18O	C=CC(O)(C)CC/C=C(C)/C	DMSO : ≥ 100 mg/mL (648.30 mM)	DMSO Solution	46051	10mM * 50uL	https://www.medchemexpress.com/linalool.html	Apoptosis; Membrane Transporter/Ion Channel; Metabolic Enzyme/Protease; Neuronal Signaling	Cancer; Cardiovascular Disease	No Development Reported
HYCPK11034	E5	N/A	HY-N0847	Micheliolide		68370-47-8	248.32	Others	Free Base	Micheliolide could effectively attenuate the high glucose-stimulated activation of NF-κB, the degradation of IκBα, and the expression of MCP-1, TGF-β1 and FN in rat mesangial cells (MCs).	C15H20O3	O=C(O[C@@]1([H])[C@@]2([H])CCC(C)=C3CC[C@@](C)(O)[C@@]31[H])C2=C	DMSO : 100 mg/mL (402.71 mM; Need ultrasonic)	DMSO Solution	57378	10mM * 50uL	https://www.medchemexpress.com/micheliolide.html	Others	Others	No Development Reported
HYCPK11034	E6	N/A	HY-B1744	Pyridoxal phosphate	Pyridoxal 5′-phosphate;Pyridoxyl phosphate	54-47-7	247.14	Endogenous Metabolite; Reverse Transcriptase	Free Acid	Pyridoxal phosphate is the active form of vitamin B6, acts as an inhibitor of reverse transcriptases, and is used for the treatment of tardive dyskinesia.	C8H10NO6P	O=CC1=C(O)C(C)=NC=C1COP(O)(O)=O	H2O : 5 mg/mL (20.23 mM; Need ultrasonic); DMSO : 1 mg/mL (4.05 mM; Need ultrasonic)	DMSO Solution	26379	10mM * 50uL	https://www.medchemexpress.com/Pyridoxal_phosphate.html	Anti-infection; Metabolic Enzyme/Protease	Neurological Disease	Launched
HYCPK11034	E7	N/A	HY-B0108	Daptomycin	LY146032	103060-53-3	1620.67	Antibiotic; Bacterial	Free Acid	Daptomycin is a lipopeptide antibiotic with rapid in vitro bactericidal activity against gram-positive organisms.	C72H101N17O26	O=C(N[C@H](CC(N)=O)C(N[C@@H](CC(O)=O)C(N[C@H](C(NCC(N[C@H](C(N[C@@](C(N[C@@H](C(N[C@H]1CC(O)=O)=O)C)=O)([H])CC(O)=O)=O)CCCN)=O)=O)[C@H](OC([C@](NC([C@](NC([C@@](NC(CNC1=O)=O)([H])CO)=O)([H])[C@H](C)CC(O)=O)=O)([H])CC(C(C=CC=C2)=C2N)=O)=O)C)=O)=O)[C@@H](NC(CCCCCCCCC)=O)CC3=CNC4=CC=CC=C34	DMSO : ≥ 100 mg/mL (61.70 mM); H2O : 100 mg/mL (61.70 mM; Need ultrasonic)	DMSO Solution	15457	10mM * 50uL	https://www.medchemexpress.com/daptomycin.html	Anti-infection	Infection	Launched
HYCPK11034	E8	N/A	HY-B2123	Lactose		63-42-3	342.30	Endogenous Metabolite		Lactose, a major sugar in the milk of most species, could regulate human’s intestinal microflora.	C12H22O11	OC[C@@H]1[C@H](O)[C@H](O)[C@@H](O)[C@H](O[C@@H]([C@H](O)[C@@H](O)C=O)[C@H](O)CO)O1	DMSO : 50 mg/mL (146.07 mM; Need ultrasonic); H2O : 100 mg/mL (292.14 mM; Need ultrasonic)	DMSO Solution	27572	10mM * 50uL	https://www.medchemexpress.com/Lactose.html	Metabolic Enzyme/Protease	Others	Launched
HYCPK11034	E9	N/A	HY-N1430	Oxyresveratrol	trans-Oxyresveratrol	29700-22-9	244.24	Autophagy; HSV; Tyrosinase	Free Base	Oxyresveratrol is neuroprotective and inhibits the apoptotic cell death in transient cerebral ischemia. It effectively scavenges H2O2, NO (IC50 = 45.3 μM), and the artificial free radical 2,2-diphenyl-l-picrylhydrazyl (IC50 = 28.9 μM) In vitro: 1)oxyresveratrol exhibited more than 50% inhibition at 100 μM on L-tyrosine oxidation by murine tyrosinase activity. 2) oxyresveratrol showed an IC50 valu…	C14H12O4	OC1=CC=C(/C=C/C2=CC(O)=CC(O)=C2)C(O)=C1	DMSO : 50 mg/mL (204.72 mM; Need ultrasonic)	DMSO Solution	20839	10mM * 50uL	https://www.medchemexpress.com/Oxyresveratrol.html	Anti-infection; Autophagy; Metabolic Enzyme/Protease	Others	No Development Reported
HYCPK11034	E10	N/A	HY-B0508	Ornidazole	Ro 7-0207	16773-42-5	219.63	Antibiotic; Bacterial; Parasite	Free Base	Ornidazole(Ro 7-0207) is a 5-nitroimidazole derivative with antiprotozoal and antibacterial properties against anaerobic bacteria. Target: Antibacterial; Antiparasitic Ornidazole is a drug that cures some protozoan infections. Ornidazole 1 g/day is effective for the prevention of recurrence of Crohn's disease after ileocolonic resection [1]. Ornidazole is converted to reduction products that inte…	C7H10ClN3O3	CC1=NC=C([N+]([O-])=O)N1CC(CCl)O	H2O : 10 mg/mL (45.53 mM; Need ultrasonic); DMSO : ≥ 100 mg/mL (455.31 mM)	DMSO Solution	16735	10mM * 50uL	https://www.medchemexpress.com/ornidazole.html	Anti-infection	Infection	Launched
HYCPK11034	E11	N/A	HY-107837	2-Phospho-L-ascorbic acid (trisodium)	L-Ascorbic acid 2-phosphate (trisodium)	66170-10-3	322.05	c-Met/HGFR; Endogenous Metabolite; Reactive Oxygen Species	Sodium	2-Phospho-L-ascorbic acid trisodium acts as an antioxidant and a stimulator of hepatocyte growth factor (HGF) production.	C6H6Na3O9P	O[C@@H](CO)[C@@H](O1)C(O[Na])=C(OP(O[Na])(O[Na])=O)C1=O	DMSO : < 1 mg/mL (insoluble or slightly soluble); H2O : 150 mg/mL (465.77 mM; Need ultrasonic)	DMSO Solution	33102	10mM * 50uL	https://www.medchemexpress.com/2-Phospho-L-ascorbic_acid_trisodium_salt.html	Immunology/Inflammation; Metabolic Enzyme/Protease; NF-κB; Protein Tyrosine Kinase/RTK		No Development Reported
HYCPK11034	F2	N/A	HY-N0230	β-Alanine	2-Carboxyethylamine;3-Aminopropanoic acid	107-95-9	89.09	Endogenous Metabolite		β-Alanine is a non-essential amino acid that is shown to be metabolized into carnosine, which functions as an intracellular buffer.	C3H7NO2	NCCC(O)=O	10 mM in DMSO; H2O : 33.33 mg/mL (374.12 mM; Need ultrasonic)	DMSO Solution	27513	10mM * 50uL	https://www.medchemexpress.com/_beta_-Alanine.html	Metabolic Enzyme/Protease	Metabolic Disease	No Development Reported
HYCPK11034	F3	N/A	HY-16938	5'-Methylthioadenosine	5'-(Methylthio)-5'-deoxyadenosine;5'-Deoxy-5'-(methylthio)adenosine; 5'-S-Methyl-5'-thioadenosine	2457-80-9	297.33	Endogenous Metabolite	Free Base	5'-Methylthioadenosine is produced from S-adenosylmethionine and behaves as a powful inhibitory product.	C11H15N5O3S	O[C@@H]([C@H]([C@H](N1C=NC2=C1N=CN=C2N)O3)O)[C@H]3CSC	DMSO : 50 mg/mL (168.16 mM; Need ultrasonic); DMF : 2.5 mg/mL (8.41 mM; Need ultrasonic); H2O : 1 mg/mL (3.36 mM; Need ultrasonic)	DMSO Solution	57963	10mM * 50uL	https://www.medchemexpress.com/5_acute_-_Methylthio_adenosine.html	Metabolic Enzyme/Protease	Metabolic Disease	No Development Reported
HYCPK11034	F4	N/A	HY-N0524	Propyl gallate		121-79-9	212.20	Others		Propyl gallate is a common food antioxidant. Propyl gallate can inhibit the production of acrolein, glyoxal and methylglyoxal[1][2].	C10H12O5	O=C(OCCC)C1=CC(O)=C(O)C(O)=C1	DMSO : 250 mg/mL (1178.13 mM; Need ultrasonic)	DMSO Solution	62869	10mM * 50uL	https://www.medchemexpress.com/propyl-gallate.html	Others	Others	Launched
HYCPK11034	F5	N/A	HY-N7092	D-Fructose	D(-​)​-​Fructose	57-48-7	180.16	Others		D-Fructose (D(-)-Fructose) is a naturally occurring monosaccharide found in many plants.	C6H12O6	OC[C@@H](O)[C@@H](O)[C@H](O)C(CO)=O	H2O : 250 mg/mL (1387.66 mM; Need ultrasonic)	DMSO Solution	64013	10mM * 50uL	https://www.medchemexpress.com/d-fructose.html	Others	Others	Launched
HYCPK11034	F6	N/A	HY-13748	Silibinin	Silybin;Silibinin A;Silymarin I	22888-70-6	482.44	Autophagy; Reactive Oxygen Species	Free Base	Silibinin (Silybin), an effective anti-cancer and chemopreventive agent, has been shown to exert multiple effects on cancer cells, including inhibition of both cell proliferation and migration.	C25H22O10	O=C1[C@H](O)[C@@H](C2=CC=C(O[C@H](CO)[C@@H](C3=CC=C(O)C(OC)=C3)O4)C4=C2)OC5=CC(O)=CC(O)=C15	DMSO : ≥ 100 mg/mL (207.28 mM)	DMSO Solution	16320	10mM * 50uL	https://www.medchemexpress.com/silibinin.html	Autophagy; Immunology/Inflammation; Metabolic Enzyme/Protease; NF-κB	Cancer	Launched
HYCPK11034	F7	N/A	HY-N7124	Benzyl acetate		140-11-4	150.18	Others	Free Base	Benzyl acetate is a constituent of jasmin and of the essential oils of ylang-ylang and neroli. Natural sources of Benzyl acetate include varieties of flowers like jasmine (Jasminum), and fruits like pear, apple[1].	C9H10O2	CC(OCC1=CC=CC=C1)=O	DMSO : 125 mg/mL (832.33 mM; Need ultrasonic)	DMSO Solution	65819	10mM * 50uL	https://www.medchemexpress.com/benzyl-acetate.html	Others	Others	No Development Reported
HYCPK11034	F8	N/A	HY-B0117	Tigecycline	GAR-936	220620-09-7	585.65	Antibiotic; Autophagy; Bacterial	Free Base	Tigecycline (GAR-936) is a broad-spectrum glycylcycline antibiotic. The mean inhibitory concentration (MIC) of Tigecycline for E. coli (MG1655 strain) is approximately 125 ng/mL[1]. MIC50 and MIC90 are 1 and 2 mg/L for Acinetobacter baumannii (A. baumannii), respectively[2].	C29H39N5O8	O=C(C(C1=O)=C(O)[C@@H](N(C)C)[C@]2([H])C[C@]3([H])CC4=C(C(C3=C(O)[C@@]21O)=O)C(O)=C(NC(CNC(C)(C)C)=O)C=C4N(C)C)N	DMSO : 150 mg/mL (256.13 mM; Need ultrasonic); H2O : 50 mg/mL (85.38 mM; Need ultrasonic)	DMSO Solution	36199	10mM * 50uL	https://www.medchemexpress.com/Tigecycline.html	Anti-infection; Autophagy	Infection; Cancer	Launched
HYCPK11034	F9	N/A	HY-N0154	Neohesperidin dihydrochalcone	Neohesperidin DC;NHDC	20702-77-6	612.58	Reactive Oxygen Species	Free Base	Neohesperidin dihydrochalcone is a synthetic glycoside chalcone, is added to various foods and beverages as a low caloric artificial sweetener.	C28H36O15	O=C(C1=C(O)C=C(O[C@H]2[C@@H]([C@H]([C@@H]([C@@H](CO)O2)O)O)O[C@@]3([H])[C@@H]([C@@H]([C@H]([C@H](C)O3)O)O)O)C=C1O)CCC4=CC=C(OC)C(O)=C4	DMSO : 100 mg/mL (163.24 mM; Need ultrasonic)	DMSO Solution	24319	10mM * 50uL	https://www.medchemexpress.com/Neohesperidin_dihydrochalcone.html	Immunology/Inflammation; Metabolic Enzyme/Protease; NF-κB	Inflammation/Immunology	No Development Reported
HYCPK11034	F10	N/A	HY-N6904	Crocetin	β-Crocetin	25368-09-6	342.43	Others	Free Acid	Crocetin (β-Crocetin), isolated from Crocus sativus, possesses anti-inflammatory, neuroprotective and antioxidant activity[1][2].	C21H26O4	OC(/C(C)=C/C=C/C(C)=C/C=C/C=C(C)/C=C/C=C(C)/C(OC)=O)=O	10 mM in DMSO	DMSO Solution	57253	10mM * 50uL	https://www.medchemexpress.com/crocetin.html	Others	Inflammation/Immunology; Neurological Disease	No Development Reported
HYCPK11034	F11	N/A	HY-101399A	γ-Glu-Phe (TFA)	γ-Glutamylphenylalanine (TFA)		408.33	Others	Trifluoroacetate	γ-Glu-Phe TFA (γ-Glutamylphenylalanine TFA) is synthesized by Bacillus amyloliquefaciens (GBA) and Aspergillus oryzae (GAO). γ-Glu-Phe TFA or the post-enzymatic reaction mixture enhances the umami intensity of commercial soy sauce and model chicken broth[1].	C16H19F3N2O7	OC([C@@H](NC(CC[C@H](N)C(O)=O)=O)CC1=CC=CC=C1)=O.O=C(O)C(F)(F)F	H2O : 250 mg/mL (612.25 mM; Need ultrasonic)	DMSO Solution	61266	10mM * 50uL	https://www.medchemexpress.com/γ-glu-phe-tfa.html	Others	Others	No Development Reported
HYCPK11034	G2	N/A	HY-N0840	Bruceantin	(-)-Bruceantin;NCI165563;NSC165563	41451-75-6	548.58	Others	Free Base	Bruceantin(NSC165563) is first isolated from Brucea antidysenterica, a tree used in Ethiopia for the treatment of cancer, and activity was observed against B16 melanoma, colon 38, and L1210 and P388 leukemia in mice. IC50 value: Target: anticancer Cell differentiation was induced and c-MYC was down-regulated, suggesting a mechanistic correlation between c-MYC down-regulation and induction of cell…	C28H36O11	O=C([C@@]1([C@H]([C@H](O)[C@]2([H])[C@]3(C4)C)O)[C@@]([C@H](C5=O)OC(/C=C(C)/C(C)C)=O)([H])[C@@]2([C@@](O5)([H])C[C@@]3([H])C(C)=C(O)C4=O)CO1)OC	DMSO : 100 mg/mL (182.29 mM; Need ultrasonic)	DMSO Solution	66594	10mM * 50uL	https://www.medchemexpress.com/Bruceantin.html	Others	Cancer	No Development Reported
HYCPK11034	G3	N/A	HY-N0252	Catharanthine	(+)-3,4-Didehydrocoronaridine	2468-21-5	336.43	Calcium Channel	Free Base	Catharanthine is an alkaloid isolated from Madagascar periwinkle, inhibits voltage-operated L-type Ca2+ channel, with anti-cancer and blood pressure-lowering activity[1].	C21H24N2O2	O=C([C@@]12C3=C(CC[N@](C4)[C@]1([H])C(CC)=C[C@@]4([H])C2)C5=CC=CC=C5N3)OC	H2O : < 0.1 mg/mL (insoluble); DMSO : ≥ 100 mg/mL (297.24 mM)	DMSO Solution	16880	10mM * 50uL	https://www.medchemexpress.com/catharanthine.html	Membrane Transporter/Ion Channel; Neuronal Signaling	Cancer; Cardiovascular Disease	No Development Reported
HYCPK11034	G4	N/A	HY-W017163	7-Methylxanthine		552-62-5	166.14	Endogenous Metabolite	Free Base	7-Methylxanthine, a methyl derivative of xanthine, is one of the purine components in urinary calculi.	C6H6N4O2	CN1C=NC2=C1C(=O)NC(=O)N2	DMSO : 5 mg/mL (30.10 mM; Need ultrasonic)	DMSO Solution	65988	10mM * 50uL	https://www.medchemexpress.com/7-Methyl-1H-purine-2,6_3H,7H_-dione.html	Metabolic Enzyme/Protease	Metabolic Disease	Phase 2
HYCPK11034	G5	N/A	HY-W015061	2-(2-Phenylacetamido)acetic acid		500-98-1	193.20	Endogenous Metabolite		2-(2-Phenylacetamido)acetic acid is an endogenous metabolite.	C10H11NO3	O=C(O)CNC(CC1=CC=CC=C1)=O	DMSO : 100 mg/mL (517.60 mM; Need ultrasonic)	DMSO Solution	61218	10mM * 50uL	https://www.medchemexpress.com/2-2-phenylacetamido-acetic-acid.html	Metabolic Enzyme/Protease	Metabolic Disease	No Development Reported
HYCPK11034	G6	N/A	HY-N0842	Bevirimat	PA-457;MPC-4326;YK FH312	174022-42-5	584.83	HIV	Free Acid	Bevirimat (PA-457; MPC-4326; YK FH312) is an anti-HIV drug derived from a betulinic acid-like compound; is believed to inhibit HIV by a novel mechanism, so-called maturation inhibition.	C36H56O6	OC([C@]1(CC[C@H]2C(C)=C)[C@@]2([H])[C@](CC[C@@]3([H])[C@]4(CC[C@]5([H])[C@@]3(CC[C@H](OC(CC(C)(C)C(O)=O)=O)C5(C)C)C)C)([H])[C@@]4(C)CC1)=O	DMSO : ≥ 50 mg/mL (85.49 mM); H2O : < 0.1 mg/mL (insoluble)	DMSO Solution	14835	10mM * 50uL	https://www.medchemexpress.com/Bevirimat.html	Anti-infection	Infection	Phase 2
HYCPK11034	G7	N/A	HY-113474	3,4-Dihydroxymandelic acid		775-01-9	184.15	Endogenous Metabolite	Free Acid	3,4-Dihydroxymandelic acid is a metabolite of norepinephrine.	C8H8O5	O=C(O)C(O)C1=CC=C(O)C(O)=C1	DMSO : 83.33 mg/mL (452.51 mM; Need ultrasonic)	DMSO Solution	65909	10mM * 50uL	https://www.medchemexpress.com/3,4-Dihydroxymandelic_acid.html	Metabolic Enzyme/Protease	Metabolic Disease	No Development Reported
HYCPK11034	G8	N/A	HY-N2369	Chelidonine		476-32-4	353.37	Apoptosis; Influenza Virus	Free Base	Chelidonine is an isoquinoline alkaloid isolated from Chelidonium majus L., causes G2/M arrest and induces caspase-dependent and caspase-independent apoptosis, with anticancer and antiviral activity[1].	C20H19NO5	CN1[C@@]2([H])[C@@]([C@H](CC3=C2C=C4C(OCO4)=C3)O)([H])C5=C(C6=C(OCO6)C=C5)C1	10 mM in DMSO	DMSO Solution	61374	10mM * 50uL	https://www.medchemexpress.com/chelidonine.html	Anti-infection; Apoptosis	Cancer; Infection	No Development Reported
HYCPK11034	G9	N/A	HY-N3032	Xanthatin		26791-73-1	246.30	Apoptosis; Bacterial; Lipoxygenase; VEGFR		Xanthatin is isolated from?Xanthium strumarium?leaves. Xanthatin exhibits strong antitumor activities against a variety of cancer cells through apoptosis?persuasion?and shows anti-inflammatory activities by inhibiting?PGE2?synthesis and?5-lipoxygenase?activity[1]. Xanthatin is a potent and orally active inhibitor of VEGFR2 kinase activity with an IC50 of 3.8 μM and prominently blocks the phosphor…	C15H18O3	C=C1[C@]2([H])[C@@](C[C@H](C)C(/C=C/C(C)=O)=CC2)([H])OC1=O	DMSO : 250 mg/mL (1015.02 mM; Need ultrasonic)	DMSO Solution	61356	10mM * 50uL	https://www.medchemexpress.com/xanthatin.html	Anti-infection; Apoptosis; Metabolic Enzyme/Protease; Protein Tyrosine Kinase/RTK	Cancer; Infection; Inflammation/Immunology	No Development Reported
HYCPK11034	G10	N/A	HY-I0501	2'-Aminoacetophenone		551-93-9	135.16	Bacterial		2'-Aminoacetophenone is an aromatic compound containing a ketone substituted by one alkyl group, and a phenyl group. 2'-Aminoacetophenone can be used as a breath biomarker for the detection of Ps. Aeruginosa infections in the cystic fibrosis lung[1].	C8H9NO	CC(C1=CC=CC=C1N)=O	10 mM in DMSO	DMSO Solution	11252	10mM * 50uL	https://www.medchemexpress.com/2-aminoacetophenone.html	Anti-infection	Inflammation/Immunology	No Development Reported
HYCPK11034	G11	N/A	HY-107383	Tetrahydrobiopterin	Sapropterin	17528-72-2	241.25	Endogenous Metabolite; NO Synthase	Free Base	Tetrahydrobiopterin is a cofactor of the aromatic amino acid hydroxylases enzymes and also acts as an essential cofactor for all nitric oxide synthase (NOS) isoforms.	C9H15N5O3	O=C1C2=C(NC(N)=N1)NCC(C(O)C(O)C)N2	DMSO : 50 mg/mL (207.25 mM; Need ultrasonic)	DMSO Solution	26503	10mM * 50uL	https://www.medchemexpress.com/Tetrahydrobiopterin.html	Immunology/Inflammation; Metabolic Enzyme/Protease	Inflammation/Immunology	Launched
HYCPK11034	H2	N/A	HY-113011	Maltotriose		1109-28-0	504.44	Endogenous Metabolite	Free Base	Maltotriose is a ligosaccharide metabolite found in human urine.	C18H32O16	OC[C@@H](O[C@@]1(O[C@@H]2[C@@H](CO)O[C@@H]([C@@H]([C@H]2O)O)O[C@@]([H])([C@@H]([C@H](C=O)O)O)[C@@H](CO)O)[H])[C@H]([C@@H]([C@H]1O)O)O	H2O : ≥ 150 mg/mL (297.36 mM)	DMSO Solution	33331	10mM * 50uL	https://www.medchemexpress.com/Maltotriose.html	Metabolic Enzyme/Protease	Others	No Development Reported
HYCPK11034	H3	N/A	HY-N0706	Gracillin		19083-00-2	885.04	Others	Free Base	Gracillin is a kind of steroidal saponin isolated from the root bark of wild yam Dioscorea nipponica with antitumor agent. Gracillin could induce cell cycle arrest, oxidative stress, and apoptosis in HL60 cells.[1]	C45H72O17	C[C@@]12[C@]([C@@H]3C)([H])[C@](O[C@]34CC[C@@H](C)CO4)([H])C[C@@]1([H])[C@@](CC=C5[C@@]6(CC[C@H](O[C@@](O[C@H](CO)[C@@H](O)[C@@H]7O[C@]([C@@H]([C@@H](O)[C@@H]8O)O)([H])O[C@@H]8CO)([H])[C@@H]7O[C@@](O[C@@H](C)[C@H](O)[C@H]9O)([H])[C@@H]9O)C5)C)([H])[C@]6([H])CC2	DMSO : 250 mg/mL (282.47 mM; Need ultrasonic)	DMSO Solution	65979	10mM * 50uL	https://www.medchemexpress.com/Gracillin.html	Others	Cancer	No Development Reported
HYCPK11034	H4	N/A	HY-A0181A	Adenosine 5'-monophosphate monohydrate	5'-AMP monohydrate	18422-05-4	365.24	Adenosine Receptor; HSV	Free Acid	Adenosine 5'-monophosphate monohydrate is an adenosine A1 receptor agonist. Adenosine 5'-monophosphate monohydrate has significant antiviral activity against HSV-1 and HSV-2.	C10H16N5O8P	O=P(O)(OC[C@@H]1[C@H]([C@H]([C@H](N2C=NC3=C2N=CN=C3N)O1)O)O)O.O	H2O : 5 mg/mL (13.69 mM; Need ultrasonic and warming)	DMSO Solution	42361	10mM * 50uL	https://www.medchemexpress.com/Adenosine_5_acute_-monophosphate_monohydrate.html	Anti-infection; GPCR/G Protein	Infection; Neurological Disease	Phase 4
HYCPK11034	H5	N/A	HY-B0025	Voglibose		83480-29-9	267.28	Glucosidase	Free Base	Voglibose is an N-substituted derivative of valiolamine, excellent inhibitory activity against α-glucosidases and its action against hyperglycemia and various disorders caused by hyperglycemia. Target: α-glucosidases glibose can inhibit the intestinal α-glucosidases, which are responsible for the digestion of disaccharides such as maltose and sucrose, including maltase and sucrase. The Ki values …	C10H21NO7	O[C@@H]1[C@@](O)(CO)C[C@H](NC(CO)CO)[C@H](O)[C@H]1O	H2O : 100 mg/mL (374.14 mM; Need ultrasonic); DMSO : 100 mg/mL (374.14 mM; Need ultrasonic)	DMSO Solution	15823	10mM * 50uL	https://www.medchemexpress.com/Voglibose.html	Metabolic Enzyme/Protease	Metabolic Disease	Launched
HYCPK11034	H6	N/A	HY-104026	L-Kynurenine		2922-83-0	208.21	Aryl Hydrocarbon Receptor; Endogenous Metabolite	Free Acid	L-Kynurenine is a metabolite of the amino acid L-tryptophan. L-Kynurenine is an aryl hydrocarbon receptor agonist.	C10H12N2O3	O=C(O)[C@@H](N)CC(C1=CC=CC=C1N)=O	DMSO : 100 mg/mL (480.28 mM; Need ultrasonic)	DMSO Solution	37036	10mM * 50uL	https://www.medchemexpress.com/L-Kynurenine.html	Immunology/Inflammation; Metabolic Enzyme/Protease	Cancer; Inflammation/Immunology; Neurological Disease; Cardiovascular Disease	Phase 1
HYCPK11034	H7	N/A	HY-113334	Turanose		547-25-1	342.30	Endogenous Metabolite	Free Base	Turanose is a reducing disaccharide.	C12H22O11	OCC([C@H]([C@@H]([C@@H](CO)O)O)O[C@@H]1[C@@H]([C@H]([C@@H]([C@@H](CO)O1)O)O)O)=O	H2O : ≥ 130 mg/mL (379.78 mM)	DMSO Solution	39442	10mM * 50uL	https://www.medchemexpress.com/Turanose.html	Metabolic Enzyme/Protease	Others	No Development Reported
HYCPK11034	H8	N/A	HY-76225	Monoammonium glycyrrhizinate hydrate		53956-04-0	839.96	Others	Ammonium	Monoammonium glycyrrhizinate hydrate has various pharmacological actions such as anti-inflammatory, antiallergic, antigastriculcer, and antihepatitis activities.	C42H65NO16	O=C1[C@]([C@](CC2)(C)[C@@]3(C)C([C@]([C@@]4(C)CC3)([H])C[C@@](CC4)(C)C(O)=O)=C1)([H])[C@](CC5)(C)C2C([C@H]5O[C@@H](O[C@H](C(O)=O)[C@H]6O)[C@H](O[C@@H]([C@H](O)[C@@H](O)[C@@H]7O)O[C@@H]7C(O)=O)[C@H]6O)(C)C.N	DMSO : ≥ 100 mg/mL (119.05 mM)	DMSO Solution	00374	10mM * 50uL	https://www.medchemexpress.com/Monoammonium_glycyrrhizinate_hydrate.html	Others	Inflammation/Immunology	No Development Reported
HYCPK11034	H9	N/A	HY-N0028	Forsythiaside A		79916-77-1	624.59	Others	Free Base	Forsythiaside A, a phenylethanoside product isolated from air-dried fruits of Forsythia suspense, has anti-inflammatory and antioxidant effects[1].	C29H36O15	O[C@@H]1[C@@H](O)[C@@H](O)[C@H](OC[C@@H]2[C@@H](OC(/C=C/C3=CC=C(O)C(O)=C3)=O)[C@H](O)[C@@H](O)[C@H](OCCC4=CC(O)=C(O)C=C4)O2)O[C@H]1C	DMSO : 125 mg/mL (200.13 mM; Need ultrasonic)	DMSO Solution	61226	10mM * 50uL	https://www.medchemexpress.com/forsythiaside-a.html	Others	Inflammation/Immunology	No Development Reported
HYCPK11034	H10	N/A	HY-Y0267	Phenoxyacetic acid		122-59-8	152.15	Endogenous Metabolite	Free Acid	Phenoxyacetic acid is an endogenous metabolite.	C8H8O3	O=C(O)COC1=CC=CC=C1	10 mM in DMSO	DMSO Solution	67125	10mM * 50uL	https://www.medchemexpress.com/phenoxyacetic-acid.html	Metabolic Enzyme/Protease	Metabolic Disease	No Development Reported
HYCPK11034	H11	N/A	HY-N6856	4-Hydroxycoumarin		1076-38-6	162.14	Bacterial; Endogenous Metabolite	Free Base	4-Hydroxycoumarin, a coumarin derivative, is one of the most versatile heterocyclic scaffolds and is frequently applied in the synthesis of various organic compounds. 4-Hydroxycoumarin possesses both electrophilic and nucleophilic properties. 4-Hydroxycoumarin derivatives are employed as the anticoagulant, antibacterial, antifungal, antiviral, antitumor, antiprotozoal, insecticidal, antimycobacte…	C9H6O3	O=C1C=C(O)C2=CC=CC=C2O1	DMSO : 250 mg/mL (1541.88 mM; Need ultrasonic)	DMSO Solution	63404	10mM * 50uL	https://www.medchemexpress.com/4-hydroxycoumarin.html	Anti-infection; Metabolic Enzyme/Protease	Infection	No Development Reported
HYCPK11035	A2	N/A	HY-N4201	β-Hydroxyisovalerylshikonin		7415-78-3	388.41	EGFR; Src	Free Base	Beta-hydroxyisovalerylshikonin is a natural product isolated from Lithospermium radix, acts as a potent inhibitor of protein tyrosine kinases (PTK), with IC50s of 0.7μM and 1μM for EGFR and v-Src receptor, respectively. Beta-hydroxyisovalerylshikonin is effective against a wide variety of tumor cell lines, and most efficiently induces cell-death in NCI-H522 and DMS114 cells[1].	C21H24O7	CC(C)(O)CC(O[C@@H](C(C1=O)=CC(C2=C1C(O)=CC=C2O)=O)C/C=C(C)\C)=O	10 mM in DMSO	DMSO Solution	65523	10mM * 50uL	https://www.medchemexpress.com/beta-hydroxyisovalerylshikonin.html	JAK/STAT Signaling; Protein Tyrosine Kinase/RTK	Cancer	No Development Reported
HYCPK11035	A3	N/A	HY-N1441	Afzelin	Kaempferol-3-O-rhamnoside	482-39-3	432.38	Autophagy; Bacterial; Mitochondrial Metabolism; PTEN	Free Base	Afzelin (Kaempferol-3-O-rhamnoside) is is a flavonol glycoside found in Houttuynia cordata Thunberg and is widely used in the preparation of antibacterial and antipyretic agents, detoxicants and for the treatment of inflammation. Afzelin attenuates the mitochondrial damage, enhances mitochondrial biogenesis and decreases the level of mitophagy-related proteins, parkin and PTEN-induced putative ki…	C21H20O10	O=C1C(O[C@H]2[C@@H]([C@@H]([C@H]([C@H](C)O2)O)O)O)=C(C3=CC=C(O)C=C3)OC4=CC(O)=CC(O)=C14	Ethanol : 50 mg/mL (115.64 mM; Need ultrasonic)	DMSO Solution	65721	10mM * 50uL	https://www.medchemexpress.com/afzelin.html	Anti-infection; Autophagy; Metabolic Enzyme/Protease; PI3K/Akt/mTOR	Infection; Inflammation/Immunology	No Development Reported
HYCPK11035	A4	N/A	HY-B0914A	10-Undecenoic acid (zinc salt)	Zinc undecylenate	557-08-4	431.91	Antibiotic; Fungal	Zinc	10-Undecenoic acid zinc salt is a natural or synthetic fungistatic fatty acid, is used topically in creams against fungal infections, eczemas, ringworm, and other cutaneous conditions. The zinc provides an astringent action.	C22H38O4Zn	C=CCCCCCCCCC([O-])=O.C=CCCCCCCCCC([O-])=O.[Zn+2]	DMSO : ≥ 4.4 mg/mL (10.19 mM)	DMSO Solution	17528	10mM * 50uL	https://www.medchemexpress.com/10-Undecenoic-acid-zinc-salt.html	Anti-infection	Infection	Launched
HYCPK11035	A5	N/A	HY-B1030	Lanatoside C		17575-22-3	985.12	Autophagy; Enterovirus	Free Base	Lanatoside C is a cardiac glycoside, can be used in the treatment of congestive heart failure and cardiac arrhythmia.Lanatoside C has an IC50 of 0.19 μM for dengue virus infection in HuH-7 cells. Lanatoside C can effectively inhibit all four serotypes of dengue virus, flavivirus Kunjin, alphavirus Chikungunya, Sindbis virus and the human enterovirus 71[1][2].	C49H76O20	O[C@]([C@@](CC[C@@]1([H])[C@@]2(CC[C@H](O[C@@](O[C@H](C)[C@H]3O[C@@](O[C@H](C)[C@H]4O[C@@](O[C@H](C)[C@H]5O[C@]([C@@H]([C@@H](O)[C@@H]6O)O)([H])O[C@@H]6CO)([H])C[C@@H]5OC(C)=O)([H])C[C@@H]4O)([H])C[C@@H]3O)C1)C)([H])[C@]2([H])C[C@H]7O)(CC[C@@H]8C(CO9)=CC9=O)[C@]78C	Ethanol : 2 mg/mL (2.03 mM; Need ultrasonic); DMSO : 50 mg/mL (50.76 mM; Need ultrasonic)	DMSO Solution	22137	10mM * 50uL	https://www.medchemexpress.com/Lanatoside-C.html	Anti-infection; Autophagy	Cardiovascular Disease; Cancer	Launched
HYCPK11035	A6	N/A	HY-10572	Efavirenz	DMP 266;EFV;L-743726	154598-52-4	315.68	Autophagy; HIV; Reverse Transcriptase	Free Base	Efavirenz is a potent inhibitor of the wild-type HIV-1 reverse transcriptase with a Ki of 2.93 nM and exhibits an IC95 of 1.5 nM for the inhibition of HIV-1 replicative spread in cell culture.	C14H9ClF3NO2	ClC1=CC=C(NC(O[C@]2(C#CC3CC3)C(F)(F)F)=O)C2=C1	DMSO : ≥ 38 mg/mL (120.38 mM)	DMSO Solution	17915	10mM * 50uL	https://www.medchemexpress.com/Efavirenz.html	Anti-infection; Autophagy	Infection; Cancer	Launched
HYCPK11035	A7	N/A	HY-N0478	Neoline	Bullatine B	466-26-2	437.57	Others		Neoline,?the active ingredient of processed aconite root (PA), alleviated oxaliplatin-induced peripheral neuropathy in mice. Neoline can be used as a marker compound to determine the quality of the PA products for the treatment of neuropathic pain[1].	C24H39NO6	O[C@@H]1C23[C@@]4([H])[C@](COC)(CN(CC)C2C([C@]5(O)[C@]6([H])[C@@]3([H])C[C@@]([C@@H](OC)C5)([H])[C@@H]6O)[C@@H]4OC)CC1	DMSO : 250 mg/mL (571.34 mM; Need ultrasonic)	DMSO Solution	65208	10mM * 50uL	https://www.medchemexpress.com/neoline.html	Others	Neurological Disease	No Development Reported
HYCPK11035	A8	N/A	HY-W001963	Pyrrole-2-carboxylic acid		634-97-9	111.10	Endogenous Metabolite	Free Acid	Pyrrole-2-carboxylic acid is a natural alkaloid from the marine bacterium Pelomonas puraquae sp. Nov.	C5H5NO2	OC(C1=CC=CN1)=O	H2O : 5.88 mg/mL (52.93 mM; Need ultrasonic); DMSO : ≥ 100 mg/mL (900.09 mM)	DMSO Solution	61081	10mM * 50uL	https://www.medchemexpress.com/Pyrrole-2-carboxylic_acid.html	Metabolic Enzyme/Protease	Infection	No Development Reported
HYCPK11035	A9	N/A	HY-N3513	Mulberrin	Kuwanon C	62949-79-5	422.47	Others	Free Base	Mulberrin is a strong inhibitor of organic anion-transporting polypeptide 2B1 (OATP2B1)-mediated estrone-3-sulfate (E3S) uptake with an IC50 value being 1.8?±1.5 μM.	C25H26O6	C/C(C)=C\CC1=C2C(C(C(C/C=C(C)\C)=C(C3=C(C=C(O)C=C3)O)O2)=O)=C(O)C=C1O	Methanol : 125 mg/mL (295.88 mM; Need ultrasonic); DMSO : 100 mg/mL (236.70 mM; Need ultrasonic); H2O : < 0.1 mg/mL (insoluble)	DMSO Solution	60870	10mM * 50uL	https://www.medchemexpress.com/Mulberrin.html	Others	Cardiovascular Disease	No Development Reported
HYCPK11035	A10	N/A	HY-N0240	Herbacetin		527-95-7	302.24	Others	Free Base	Herbacetin is a natural flavonoid from flaxseed, exerts various pharmacological activities, including antioxidant, anti-inflammatory and anticancer effects[1]. Herbacetin is an Ornithine decarboxylase (ODC) allosteric inhibitor, directly binds to Asp44, Asp243, and Glu384 on ODC. Ornithine decarboxylase (ODC) is a rate-limiting enzyme in the first step of polyamine biosynthesis[2].	C15H10O7	O=C1C(O)=C(C2=CC=C(O)C=C2)OC3=C(O)C(O)=CC(O)=C13	DMSO : 100 mg/mL (330.86 mM; Need ultrasonic)	DMSO Solution	67972	10mM * 50uL	https://www.medchemexpress.com/herbacetin.html	Others	Cancer	No Development Reported
HYCPK11035	A11	N/A	HY-W004206	2-(4-Methoxyphenyl)acetic acid	4-Methoxyphenylacetic acid	104-01-8	166.17	Endogenous Metabolite	Free Acid	2-(4-Methoxyphenyl)acetic acid is a plasma metabolite, with high sensitivity and specificity value as a biomarker for discriminating between NSCLC and healthy controls.	C9H10O3	COC1=CC=C(CC(O)=O)C=C1	10 mM in DMSO	DMSO Solution	61207	10mM * 50uL	https://www.medchemexpress.com/2-_4-Methoxyphenyl_acetic_acid.html	Metabolic Enzyme/Protease	Cancer	No Development Reported
HYCPK11035	B2	N/A	HY-B0780	Fimasartan	BR-A-657	247257-48-3	501.65	Angiotensin Receptor; Apoptosis	Free Base	Fimasartan(BR-A-657) is a non-peptide angiotensin II receptor antagonist used for the treatment of hypertension and heart failure. IC50 value: Target: AT1 receptor antagonist in vitro: Fimasartan suppressed the expressions of inducible nitric oxide synthase (iNOS) by down-regulating its transcription, and subsequently inhibited the productions of nitric oxide (NO). In addition, fimasartan attenua…	C27H31N7OS	O=C1N(C(CCCC)=NC(C)=C1CC(N(C)C)=S)CC2=CC=C(C3=C(C4=NN=NN4)C=CC=C3)C=C2	DMSO : ≥ 49 mg/mL (97.68 mM)	DMSO Solution	16507	10mM * 50uL	https://www.medchemexpress.com/Fimasartan.html	Apoptosis; GPCR/G Protein	Cardiovascular Disease; Endocrinology	Launched
HYCPK11035	B3	N/A	HY-N0889	Ginkgetin		481-46-9	566.51	Others	Free Base	Ginkgetin is a natural biflavonoid isolated from leaves of Ginkgo biloba L; effects of anti-inflammation and anticancer have been reported. IC50 value: Target: in vitro: Ginkgetin inhibits COX-2 dependent phases of prostaglandin D(2) (PGD(2)) generation in bone marrow-derived mast cells (BMMC) in a concentration-dependent manner with IC(50) values of 0.75 microM. Ginkgetin consistently inhibited …	C32H22O10	OC1=CC(O)=C2C(OC(C3=CC=C(O)C=C3)=CC2=O)=C1C4=CC(C(OC5=CC(OC)=CC(O)=C56)=CC6=O)=CC=C4OC	DMSO : ≥ 83.3 mg/mL (147.04 mM)	DMSO Solution	78779	10mM * 50uL	https://www.medchemexpress.com/Ginkgetin.html	Others	Inflammation/Immunology; Cancer	No Development Reported
HYCPK11035	B4	N/A	HY-15194	Dimethylcurcumin	ASC-J9;GO-Y025	52328-98-0	396.43	Androgen Receptor	Free Base	Dimethylcurcumin (ASC-J9) is an androgen receptor degradation enhancer that effectively suppresses castration resistant prostate cancer cell proliferation and invasion.	C23H24O6	O=C(/C=C(O)/C=C/C1=CC=C(OC)C(OC)=C1)/C=C/C2=CC=C(OC)C(OC)=C2	DMSO : ≥ 50 mg/mL (126.13 mM); H2O : < 0.1 mg/mL (insoluble)	DMSO Solution	41074	10mM * 50uL	https://www.medchemexpress.com/asc-j9.html	Others	Cancer	Phase 2
HYCPK11035	B5	N/A	HY-W018512	7-Ketolithocholic acid	3α-Hydroxy-7-oxo-5β-cholanic acid	4651-67-6	390.56	Endogenous Metabolite		7-Ketolithocholic acid (3α-Hydroxy-7-oxo-5β-cholanic acid), a bile acid, can be absorbed and suppresses endogenous bile acid production and biliary cholesterol secretion[1][2].	C24H38O4	C[C@H](CCC(O)=O)[C@H]1CC[C@@]2([H])[C@]3([H])C(C[C@]4([H])C[C@H](O)CC[C@]4(C)[C@@]3([H])CC[C@]12C)=O	10 mM in DMSO	DMSO Solution	61143	10mM * 50uL	https://www.medchemexpress.com/7-ketolithocholic-acid.html	Metabolic Enzyme/Protease	Metabolic Disease	No Development Reported
HYCPK11035	B6	N/A	HY-N0283	Diacerein	Diacerhein; Diacetylrhein	13739-02-1	368.29	Interleukin Related	Free Acid	Diacerein (Diacerhein), a interleukin-1 beta inhibitor, is a slow-acting medicine of the class anthraquinone used to treat joint diseases.	C19H12O8	O=C(C(C=C1C2=O)=CC(OC(C)=O)=C1C(C3=C2C=CC=C3OC(C)=O)=O)O	DMSO : 12.5 mg/mL (33.94 mM; Need ultrasonic); H2O : < 0.1 mg/mL (insoluble)	DMSO Solution	40927	10mM * 50uL	https://www.medchemexpress.com/diacerein.html	Immunology/Inflammation	Inflammation/Immunology	Launched
HYCPK11035	B7	N/A	HY-N1401	20(R)-Ginsenoside Rh2		112246-15-8	622.87	Apoptosis; HSV; MMP	Free Base	20(R)-Ginsenoside Rh2, a matrix metalloproteinase (MMP) inhibitor, acts as a cell antiproliferator. It has anticancer effects via blocking cell proliferation and causing G1 phase arrest. 20(R)-Ginsenoside Rh2 induces apoptosis, and has anti-inflammatory and antioxidative activity[1][2][3]. 20(R)-Ginsenoside Rh2 inhibits the replication and proliferation of mouse and human gammaherpesvirus 68 (MHV…	C36H62O8	O[C@H]([C@H]([C@@H]([C@@H](CO)O1)O)O)[C@@H]1O[C@H]2CC[C@]3(C)[C@@]4([H])C[C@@H](O)[C@@H]5[C@@H]([C@](C)(O)CC/C=C(C)\C)CC[C@](C)5[C@@](C)4CC[C@@]3([H])C2(C)C	DMSO : 125 mg/mL (200.68 mM; Need ultrasonic)	DMSO Solution	65974	10mM * 50uL	https://www.medchemexpress.com/20-r-ginsenoside-rh2.html	Anti-infection; Apoptosis; Metabolic Enzyme/Protease	Cancer; Infection; Inflammation/Immunology	No Development Reported
HYCPK11035	B8	N/A	HY-Y0136	3-Indoleacetonitrile		771-51-7	156.18	Endogenous Metabolite	Free Base	3-Indoleacetonitrile is an endogenous metabolite.	C10H8N2	N#CCC1=CNC2=C1C=CC=C2	H2O : < 0.1 mg/mL (insoluble); DMSO : 100 mg/mL (640.29 mM; Need ultrasonic)	DMSO Solution	67124	10mM * 50uL	https://www.medchemexpress.com/3-indoleacetonitrile.html	Metabolic Enzyme/Protease	Metabolic Disease	No Development Reported
HYCPK11035	B9	N/A	HY-N1410	Triacetylresveratrol		42206-94-0	354.35	NF-κB; STAT		Triacetylresveratrol, an acetylated analog of Resveratrol. Triacetylresveratrol decreases the phosphorylation of STAT3 and NF-κB in a dose- and time- dependent manner in PANC-1 and BxPC-3 cells. Anticancer effects[1].	C20H18O6	O=C(OC1=CC=C(/C=C/C2=CC(OC(C)=O)=CC(OC(C)=O)=C2)C=C1)C	DMSO : 125 mg/mL (352.76 mM; Need ultrasonic)	DMSO Solution	64822	10mM * 50uL	https://www.medchemexpress.com/triacetylresveratrol.html	JAK/STAT Signaling; NF-κB; Stem Cell/Wnt	Cancer	No Development Reported
HYCPK11035	B10	N/A	HY-17461	Cortisone	17-Hydroxy-11-dehydrocorticosterone;Kendall's compound E	53-06-5	360.44	Endogenous Metabolite; Glucocorticoid Receptor	Free Base	Cortisone is a 21-carbon steroid hormone. Cortisone is one of the main hormones released by the adrenal gland in response to stress. Target： In chemical structure, it is a corticosteroid closely related to cortisol. It is used to treat a variety of ailments and can be administered intravenously, orally,intraarticularly (into a joint), or transcutaneously. Cortisone suppresses the immune system, t…	C21H28O5	C[C@@]1(C2)[C@](C(CO)=O)(O)CC[C@@]1([H])[C@]3([H])CCC4=CC(CC[C@]4(C)[C@@]3([H])C2=O)=O	DMSO : 100 mg/mL (277.44 mM; Need ultrasonic)	DMSO Solution	79371	10mM * 50uL	https://www.medchemexpress.com/Cortisone.html	GPCR/G Protein; Metabolic Enzyme/Protease	Inflammation/Immunology; Endocrinology	Launched
HYCPK11035	B11	N/A	HY-113216	Asymmetric dimethylarginine		30315-93-6	202.25	Endogenous Metabolite; NO Synthase	Free Acid	Asymmetric dimethylarginine is an endogenous inhibitor of nitric oxide synthase (NOS), and functions as a marker of endothelial dysfunction in a number of pathological states.	C8H18N4O2	CN(C)C(NCCC[C@H](N)C(O)=O)=N	DMSO : 100 mg/mL (494.44 mM; Need ultrasonic); H2O : 100 mg/mL (494.44 mM; adjust pH to 2-3 with HCl)	DMSO Solution	40948	10mM * 50uL	https://www.medchemexpress.com/Asymmetric_dimethylarginine.html	Immunology/Inflammation; Metabolic Enzyme/Protease	Cardiovascular Disease	No Development Reported
HYCPK11035	C2	N/A	HY-N2187	Deoxyshikonin		43043-74-9	272.30	Bacterial; HIF/HIF Prolyl-Hydroxylase	Free Base	Deoxyshikonin is isolated from Lithospermum erythrorhizon Sieb with antitumor activity. Deoxyshikonin increases the expression of VEGF-C and VEGF-A mRNA in HMVEC-dLy, promotes HIF-1α and HIF-1β subunit interaction and binds to specific DNA sequences targeted by HIF, indicates a prolymphangiogenesis as well as a proangiogenesis effect in vitro[1]. Deoxyshikonin shows significant synergic antimicro…	C16H16O4	O=C1C(CC/C=C(C)/C)=CC(C2=C1C(O)=CC=C2O)=O	10 mM in DMSO	DMSO Solution	78801	10mM * 50uL	https://www.medchemexpress.com/deoxyshikonin.html	Anti-infection; Metabolic Enzyme/Protease	Cancer; Infection; Cardiovascular Disease	No Development Reported
HYCPK11035	C3	N/A	HY-N0277	Aconine	Jesaconine	509-20-6	499.59	NF-κB	Free Base	Aconine inhibits receptor activator of nuclear factor (NF)-κB ligand (RANKL)-induced NF-κB activation.	C25H41NO9	O[C@@H]1C[C@H](OC)[C@@]23[C@]([H])(C4)[C@]5([H])[C@@H](O)[C@@]4(O)[C@@H](OC)[C@H](O)[C@]5(O)[C@H]6[C@H](OC)[C@@]([H])2[C@]1(COC)CN(CC)[C@H]63	DMSO : ≥ 125 mg/mL (250.21 mM)	DMSO Solution	42504	10mM * 50uL	https://www.medchemexpress.com/Aconine.html	NF-κB	Inflammation/Immunology; Cancer	No Development Reported
HYCPK11035	C4	N/A	HY-W009444	5-Methyluridine		1463-10-1	258.23	Endogenous Metabolite	Free Base	5-Methyluridine is a is an endogenous methylated nucleoside found in human fluids.	C10H14N2O6	OC[C@@H]1[C@H]([C@H]([C@H](N2C(NC(C(C)=C2)=O)=O)O1)O)O	DMSO : ≥ 100 mg/mL (387.25 mM); H2O : 100 mg/mL (387.25 mM; Need ultrasonic)	DMSO Solution	61065	10mM * 50uL	https://www.medchemexpress.com/5-Methyluridine.html	Metabolic Enzyme/Protease	Others	No Development Reported
HYCPK11035	C5	N/A	HY-W017511	5,6-Dimethyl-1H-benzo[d]imidazole		582-60-5	146.19	Endogenous Metabolite		5,6-Dimethyl-1H-benzo[d]imidazole is an endogenous metabolite.	C9H10N2	CC1=CC2=C(C=C1C)N=CN2		DMSO Solution	61026	10mM * 50uL	https://www.medchemexpress.com/5-6-dimethyl-1h-benzo-d-imidazole.html	Metabolic Enzyme/Protease	Metabolic Disease	No Development Reported
HYCPK11035	C6	N/A	HY-W011641	(±)-Naringenin		67604-48-2	272.25	Potassium Channel		(±)-Naringenin is a naturally-occurring flavonoid. (±)-Naringenin displays vasorelaxant effect on endothelium-denuded vessels via the activation of BKCa channels in myocytes[1].	C15H12O5	O=C1CC(C2=CC=C(O)C=C2)OC3=CC(O)=CC(O)=C13	10 mM in DMSO	DMSO Solution	61066	10mM * 50uL	https://www.medchemexpress.com/racemic-naringenin.html	Membrane Transporter/Ion Channel	Cardiovascular Disease	No Development Reported
HYCPK11035	C7	N/A	HY-113046	5-Methyltetrahydrofolic acid	5-Methyl THF	134-35-0	459.46	Endogenous Metabolite	Free Acid	5-Methyltetrahydrofolic acid (5-Methyl THF) is a biologically active form of folic acid. 5-Methyltetrahydrofolic acid is a methylated derivate of tetrahydrofolate. 5-Methyltetrahydrofolic acid is the predominant natural dietary folate and the principal form of folate in plasma and cerebrospinal fluid[1].	C20H25N7O6	O=C(O)CC[C@@H](C(O)=O)NC(C1=CC=C(NCC2N(C)C3=C(NC(N)=NC3=O)NC2)C=C1)=O	DMSO : 83.33 mg/mL (181.37 mM; Need ultrasonic)	DMSO Solution	41766	10mM * 50uL	https://www.medchemexpress.com/5-methyltetrahydrofolic-acid.html	Metabolic Enzyme/Protease	Metabolic Disease	No Development Reported
HYCPK11035	C8	N/A	HY-30270	Mequinol	4-Methoxyphenol	150-76-5	124.14	Others	Free Base	Mequinol (4-Methoxyphenol) is one of bioactive components in Mercurialis spp. Mequinol is used for skin depigmentation[1]	C7H8O2	OC(C=C1)=CC=C1OC	DMSO : ≥ 100 mg/mL (805.54 mM)	DMSO Solution	27069	10mM * 50uL	https://www.medchemexpress.com/mequinol.html	Others	Others	Launched
HYCPK11035	C9	N/A	HY-N0816	Polyphyllin VI		55916-51-3	738.90	Apoptosis	Free Base	Polyphyllin VI, an active saponin mainly isolated from traditional medicinal plant Paris polyphylla, possess anti-cancer activities. Polyphyllin VI induces G2/M cell cycle arrest and triggers apoptosis[1][2]. Polyphyllin VI induces caspase-1-mediated pyroptosis via the induction of ROS/NF-κB/NLRP3/GSDMD signal axis in non-small cell lung cancer[3].	C39H62O13	O[C@]1([C@@]2([H])O[C@]3(CC[C@@H](C)CO3)[C@H]1C)[C@]([C@@]4([H])C2)(CC[C@@]5([H])[C@@]4([H])CC=C6[C@@]5(CC[C@H](O[C@@](O[C@H](CO)[C@@H](O)[C@@H]7O)([H])[C@@H]7O[C@@](O[C@@H](C)[C@H](O)[C@H]8O)([H])[C@@H]8O)C6)C)C	DMSO : 100 mg/mL (135.34 mM; Need ultrasonic)	DMSO Solution	67963	10mM * 50uL	https://www.medchemexpress.com/polyphyllin-vi.html	Apoptosis	Cancer	No Development Reported
HYCPK11035	C10	N/A	HY-30219	D-​(+)​-​Phenyllactic acid	D-3-Phenyllactic acid	7326-19-4	166.17	Bacterial; Endogenous Metabolite	Free Acid	D-?(+)?-?Phenyllactic acid is an anti-bacterial agent, excreted by Geotrichum candidum, inhibits a range of Gram-positive from humans and foodstuffs and Gram-negative bacteria found in humans[1].	C9H10O3	O=C(O)[C@H](O)CC1=CC=CC=C1	10 mM in DMSO	DMSO Solution	61107	10mM * 50uL	https://www.medchemexpress.com/d-phenyllactic-acid.html	Anti-infection; Metabolic Enzyme/Protease	Infection	No Development Reported
HYCPK11035	C11	N/A	HY-W004283	Pentadecanoic acid		1002-84-2	242.40	Endogenous Metabolite	Free Acid	Pentadecylic acid is a saturated fatty acid with a 15-carbon backbone.	C15H30O2	CCCCCCCCCCCCCCC(=O)O	H2O : < 0.1 mg/mL (insoluble); DMSO : 62.5 mg/mL (257.84 mM; Need ultrasonic)	DMSO Solution	40994	10mM * 50uL	https://www.medchemexpress.com/Pentadecanoic_acid.html	Metabolic Enzyme/Protease	Others	Phase 4
HYCPK11035	D2	N/A	HY-N0779	Isosilybin	Isosilybinin	72581-71-6	482.44	Cytochrome P450	Free Base	Isosilybin (Isosilybinin) is a flavonoid from milk thistle; inhibits CYP3A4 induction with an IC50 of 74 μM.	C25H22O10	O=C1[C@H](O)[C@@H](C2=CC=C(OC(C3=CC=C(O)C(OC)=C3)C(CO)O4)C4=C2)OC5=CC(O)=CC(O)=C15	DMSO : 100 mg/mL (207.28 mM; Need ultrasonic)	DMSO Solution	23581	10mM * 50uL	https://www.medchemexpress.com/Isosilybin.html	Metabolic Enzyme/Protease	Cancer	No Development Reported
HYCPK11035	D3	N/A	HY-101413	Iberin	NSC 321801	505-44-2	163.26	Apoptosis; Bacterial; Endogenous Metabolite	Free Base	Iberin, a sulfoxide analogue of sulforaphane, is a naturally occurring member of isothiocyanate family. It inhibits cell survival with an IC50 of 2.3 μM in HL60 cell.	C5H9NOS2	O=S(CCCN=C=S)C	DMSO : ≥ 310 mg/mL (1898.81 mM); Ethanol : 10 mg/mL (61.25 mM; Need ultrasonic)	DMSO Solution	29884	10mM * 50uL	https://www.medchemexpress.com/Iberin.html	Anti-infection; Apoptosis; Metabolic Enzyme/Protease	Cancer	No Development Reported
HYCPK11035	D4	N/A	HY-113134	25-Hydroxycholesterol		2140-46-7	402.65	Endogenous Metabolite	Free Base	25-Hydroxycholesterol is a metabolite of cholesterol that is produced and secreted by macrophages in response to Toll-like receptor (TLR) activation. 25-hydroxycholesterol is a potent (EC50≈65 nM) and selective suppressor of IgA production by B cells.	C27H46O2	CC(C)(O)CCC[C@@H](C)[C@H]1CC[C@@]2([H])[C@]3([H])CC=C4C[C@@H](O)CC[C@]4(C)[C@@]3([H])CC[C@]12C	DMSO : 5 mg/mL (12.42 mM; Need ultrasonic); Ethanol : 14.29 mg/mL (35.49 mM; Need ultrasonic)	DMSO Solution	47062	10mM * 50uL	https://www.medchemexpress.com/25-Hydroxycholesterol.html	Metabolic Enzyme/Protease	Inflammation/Immunology	No Development Reported
HYCPK11035	D5	N/A	HY-113085	3-Hydroxyhippuric acid		1637-75-8	195.17	Endogenous Metabolite	Free Acid	3-Hydroxyhippuric acid is an acyl glycine. Acyl glycines are normally minor metabolites of fatty acids.	C9H9NO4	O=C(O)CNC(C1=CC=CC(O)=C1)=O	DMSO : 83.33 mg/mL (426.96 mM; Need ultrasonic)	DMSO Solution	41613	10mM * 50uL	https://www.medchemexpress.com/3-Hydroxyhippuric_acid.html	Metabolic Enzyme/Protease	Others	No Development Reported
HYCPK11035	D6	N/A	HY-W012946	2-Furoic acid	Furan-2-carboxylic acid	88-14-2	112.08	Acyltransferase; ATP Citrate Lyase; Endogenous Metabolite	Free Acid	2-Furoic acid (Furan-2-carboxylic acid) is an organic compound produced through furfural oxidation[1]. 2-Furoic acid exhibits hypolipidemic effet, lowers both serum cholesterol and serum triglyceride levels in rats[2].	C5H4O3	O=C(C1=CC=CO1)O	DMSO : ≥ 100 mg/mL (892.22 mM)	DMSO Solution	39412	10mM * 50uL	https://www.medchemexpress.com/2-Furoic_acid.html	Metabolic Enzyme/Protease	Metabolic Disease	No Development Reported
HYCPK11035	D7	N/A	HY-W011540	8-Hydroxy-2'-deoxyguanosine		88847-89-6	283.24	Endogenous Metabolite	Free Base	8-Hydroxy-2'-deoxyguanosine is a critical biomarker of oxidative stress and carcinogenesis.	C10H13N5O5	NC1=NC(C(NC2=O)=C(N2[C@H]3C[C@H](O)[C@H](O3)CO)N1)=O	DMSO : 155 mg/mL (547.24 mM; Need ultrasonic)	DMSO Solution	33573	10mM * 50uL	https://www.medchemexpress.com/2-Amino-9-__2R,4S,5R_-4-hydroxy-5-_hydroxymethyl_tetrahydrofuran-2-yl_-3H-purine-6,8_7H,9H_-dione.html	Metabolic Enzyme/Protease	Cancer	No Development Reported
HYCPK11035	D8	N/A	HY-F0001	NADH (disodium salt)	Disodium NADH	606-68-8	709.40	Endogenous Metabolite	Sodium	NADH disodium salt is a coenzyme of a large number of oxidoreductases. NADH is a coenzyme that functions as a regenerating electron donor in catabolic processes including glycolysis, beta-oxidation and the citric acid cycle.	C21H27N7Na2O14P2	NC1=C2C(N([C@H]3[C@H](O)[C@H](O)[C@@H](COP(OP([O-])(OC[C@@H]4[C@@H](O)[C@@H](O)[C@H](N5C=C(C(N)=O)CC=C5)O4)=O)([O-])=O)O3)C=N2)=NC=N1.[Na+].[Na+]	H2O : ≥ 100 mg/mL (140.96 mM)	DMSO Solution	22310	10mM * 50uL	https://www.medchemexpress.com/NADH-disodium-salt.html	Metabolic Enzyme/Protease	Others	No Development Reported
HYCPK11035	D9	N/A	HY-N0644	Carnosic acid		3650-09-7	332.43	Apoptosis; Bacterial	Free Acid	Carnosic acid has demonstrated inhibition of oxidative stress and inflammation, suppression of cell proliferation, and antibacterial activity.	C20H28O4	OC([C@@]([C@@]1([H])CCC2=CC(C(C)C)=C3O)(CCCC1(C)C)C2=C3O)=O	DMSO : 130 mg/mL (391.06 mM; Need ultrasonic)	DMSO Solution	40763	10mM * 50uL	https://www.medchemexpress.com/Carnosic_acid.html	Anti-infection; Apoptosis	Cancer; Inflammation/Immunology	No Development Reported
HYCPK11035	D10	N/A	HY-W010381	2-Methylsuccinic acid		498-21-5	132.12	Endogenous Metabolite	Free Acid	2-Methylsuccinic acid is a normal metabolite in human fluids and the main biochemical measurable features in ethylmalonic encephalopathy.	C5H8O4	O=C(O)C(C)CC(O)=O	DMSO : ≥ 100 mg/mL (756.89 mM)	DMSO Solution	36668	10mM * 50uL	https://www.medchemexpress.com/2-Methylsuccinic_acid.html	Metabolic Enzyme/Protease	Metabolic Disease	No Development Reported
HYCPK11035	D11	N/A	HY-N0610A	Cinnamic acid	3-Phenylacrylic acid; β-Phenylacrylic acid	621-82-9	148.16	Endogenous Metabolite	Free Acid	Cinnamic acid has potential use in cancer intervention, with IC50s of 1-4.5 mM in glioblastoma, melanoma, prostate and lung carcinoma cells.	C9H8O2	O=C(O)/C=C/C1=CC=CC=C1	Ethanol : ≥ 50 mg/mL (337.47 mM)	DMSO Solution	39224	10mM * 50uL	https://www.medchemexpress.com/Cinnamic_acid.html	Metabolic Enzyme/Protease	Cancer	No Development Reported
HYCPK11035	E2	N/A	HY-B1391	D-Panthenol	Dexpanthenol	81-13-0	205.25	Endogenous Metabolite	Free Base	D-Panthenol is the biologically-active alcohol of pantothenic acid, which leads to an elevation in the amount of coenzyme A in the cell.	C9H19NO4	O=C(NCCCO)[C@H](O)C(C)(C)CO	DMSO : 33 mg/mL (160.78 mM; Need ultrasonic and warming); Ethanol : 110 mg/mL (535.93 mM; Need ultrasonic)	DMSO Solution	27574	10mM * 50uL	https://www.medchemexpress.com/D-Panthenol.html	Metabolic Enzyme/Protease	Inflammation/Immunology; Cancer	Launched
HYCPK11035	E3	N/A	HY-N0264	Tetramethylpyrazine	Ligustrazine	1124-11-4	136.19	Apoptosis	Free Base	Tetramethylpyrazine (Ligustrazine), an alkylpyrazine isolated from Ligusticum wallichii (Chuan Xiong)[1], is present in french fries, bread, cooked meats, tea, cocoa, coffee, beer, spirits, peanuts, filberts, dairy products and soy products as fragrance and flavouring ingredienexhibits. Tetramethylpyrazine (Ligustrazine) also has potential nootropic and anti-inflammatory activities in rats[2][3].	C8H12N2	CC1=C(C)N=C(C)C(C)=N1	DMSO : 50 mg/mL (367.13 mM; Need ultrasonic)	DMSO Solution	39933	10mM * 50uL	https://www.medchemexpress.com/Tetramethylpyrazine.html	Apoptosis	Cancer; Metabolic Disease; Inflammation/Immunology; Neurological Disease; Cardiovascular Disease	No Development Reported
HYCPK11035	E4	N/A	HY-W015611	L-(+)-Arabinose		5328-37-0	150.13	Endogenous Metabolite	Free Base	L-(+)-Arabinose selectively inhibits intestinal sucrase activity in a noncompetitive manner and suppresses the plasma glucose increase due to sucrose ingestion.	C5H10O5	O=C[C@@H]([C@H]([C@H](CO)O)O)O	H2O : 500 mg/mL (3330.45 mM; Need ultrasonic); DMSO : 50 mg/mL (333.04 mM; Need ultrasonic)	DMSO Solution	35308	10mM * 50uL	https://www.medchemexpress.com/L-__addition__-Arabinose.html	Metabolic Enzyme/Protease	Metabolic Disease	No Development Reported
HYCPK11035	E5	N/A	HY-W011151	trans-Zeatinriboside		6025-53-2	351.36	Others	Free Base	trans-Zeatinriboside is a type of cytokinin precursor, acts as a major long-distance signalling form in xylem vessels, regulates leaf size and meristem activity-related traits.	C15H21N5O5	C/C(CO)=C\CNC1=C(N=CN2[C@H]3[C@H](O)[C@H](O)[C@H](O3)CO)C2=NC=N1	DMSO : ≥ 100 mg/mL (284.61 mM)	DMSO Solution	29995	10mM * 50uL	https://www.medchemexpress.com/trans-Zeatinriboside.html	Others	Others	No Development Reported
HYCPK11035	E6	N/A	HY-113291	5'-Deoxyadenosine		4754-39-6	251.24	Endogenous Metabolite	Free Base	5'-Deoxyadenosine is an oxidized nucleoside found in the urine of normal subjects.	C10H13N5O3	C[C@@H]1[C@H]([C@H]([C@H](N2C=NC3=C2N=CN=C3N)O1)O)O	DMSO : 125 mg/mL (497.53 mM; Need ultrasonic)	DMSO Solution	40438	10mM * 50uL	https://www.medchemexpress.com/5_acute_-Deoxyadenosine.html	Metabolic Enzyme/Protease	Others	No Development Reported
HYCPK11035	E7	N/A	HY-113138	3-Methyluridine	N3-Methyluridine	2140-69-4	258.23	Endogenous Metabolite	Free Base	3-Methyluridine (N3-Methyluridine) is a modified RNA nucleoside. 3-Methyluridine is often presents as?RNA modification which can be detected in 23S?rRNA?of?archaea, 16S and 23S rRNA of?eubacteria, and 18S, 25S, and 28S of eukaryotic ribosomal RNAs[1][2].	C10H14N2O6	OC[C@@H]1[C@H]([C@H]([C@H](N2C(N(C)C(C=C2)=O)=O)O1)O)O	DMSO : 160 mg/mL (619.60 mM; Need ultrasonic)	DMSO Solution	39231	10mM * 50uL	https://www.medchemexpress.com/3-Methyluridine.html	Metabolic Enzyme/Protease	Others	No Development Reported
HYCPK11035	E8	N/A	HY-113139	1-Methylinosine	N1-Methylinosine	2140-73-0	282.25	Endogenous Metabolite; Nucleoside Antimetabolite/Analog	Free Base	1-Methylinosine is a modified nucleotide found at position 37 in tRNA 3' to the anticodon of eukaryotic tRNA[1].	C11H14N4O5	CN1C=NC(N([C@H]2[C@H](O)[C@H](O)[C@@H](CO)O2)C=N3)=C3C1=O	DMSO : 20.83 mg/mL (73.80 mM; Need ultrasonic)	DMSO Solution	40439	10mM * 50uL	https://www.medchemexpress.com/1-Methylinosine.html	Cell Cycle/DNA Damage; Metabolic Enzyme/Protease	Metabolic Disease	No Development Reported
HYCPK11035	E9	N/A	HY-113063	3-Methyl-2-oxovaleric acid		1460-34-0	130.14	Endogenous Metabolite	Free Acid	3-Methyl-2-oxovaleric acid is a neurotoxin, an acidogen, and a metabotoxin, and also an abnormal metabolite that arises from the incomplete breakdown of branched-chain amino acids.	C6H10O3	CCC(C)C(C(O)=O)=O	DMSO : 130 mg/mL (998.92 mM; Need ultrasonic)	DMSO Solution	49087	10mM * 50uL	https://www.medchemexpress.com/3-Methyl-2-oxovaleric_acid.html	Metabolic Enzyme/Protease	Others	No Development Reported
HYCPK11035	E10	N/A	HY-N0376	Liquiritin		551-15-5	418.39	Reactive Oxygen Species	Free Base	Liquiritin, a flavonoid isolated from Glycyrrhiza, is a potent and competitive AKR1C1 inhibitor with IC50s of 0.62 μM, 0.61 μM, and 3.72μM for AKR1C1, AKR1C2 and AKR1C3, respectively. Liquiritin efficiently inhibits progesterone metabolism mediated by AKR1C1 in vivo[1]. Liquiritin acts as an antioxidant and has neuroprotective, anti-cancer and anti-inflammatory activity[2].	C21H22O9	O=C1C[C@@H](C2=CC=C(O[C@H]3[C@@H]([C@H]([C@@H]([C@@H](CO)O3)O)O)O)C=C2)OC4=CC(O)=CC=C14	DMSO : 150 mg/mL (358.52 mM; Need ultrasonic)	DMSO Solution	39942	10mM * 50uL	https://www.medchemexpress.com/Liquiritin.html	Immunology/Inflammation; Metabolic Enzyme/Protease; NF-κB	Cancer; Inflammation/Immunology; Neurological Disease	No Development Reported
HYCPK11035	E11	N/A	HY-W017162	DL-3-Phenyllactic acid		828-01-3	166.18	Bacterial; Endogenous Metabolite	Free Acid	DL-3-Phenyllactic acid is a broad-spectrum antimicrobial compound.	C9H10O3	O=C(O)C(O)CC1=CC=CC=C1	DMSO : 125 mg/mL (752.20 mM; Need ultrasonic)	DMSO Solution	40906	10mM * 50uL	https://www.medchemexpress.com/2-Hydroxy-3-phenylpropanoic_acid.html	Anti-infection; Metabolic Enzyme/Protease	Infection	No Development Reported
HYCPK11035	F2	N/A	HY-N0017	Bergenin	Cuscutin	477-90-7	328.27	Apoptosis; Autophagy; Bacterial; Fungal; Virus Protease	Free Base	Bergenin is a cytoprotective and antioxidative polyphenol found in many medicinal plants. Bergenin has a wide spectrum activities such as hepatoprotective, antiinflammatory, immunomodulatory, antitumor, antiviral, and antifungal properties[1][2].	C14H16O9	OC1=C(OC)C(O)=C([C@@]2([H])[C@@](OC3=O)([H])[C@@H](O)[C@H](O)[C@@H](CO)O2)C3=C1	DMSO : ≥ 100 mg/mL (304.63 mM)	DMSO Solution	26507	10mM * 50uL	https://www.medchemexpress.com/Bergenin.html	Anti-infection; Apoptosis; Autophagy	Cancer; Infection; Inflammation/Immunology	Launched
HYCPK11035	F3	N/A	HY-N0796	Procyanidin B2	Proanthocyanidin B2	29106-49-8	578.52	Reactive Oxygen Species	Free Base	Procyanidin B2 is a natural flavonoid, with anti-cancer, antioxidant activities.	C30H26O12	O[C@H]1[C@@H](C2=CC=C(O)C(O)=C2)OC3=CC(O)=CC(O)=C3[C@@H]1C4=C5C(C[C@@H](O)[C@@H](C6=CC=C(O)C(O)=C6)O5)=C(O)C=C4O	DMSO : ≥ 50 mg/mL (86.43 mM)	DMSO Solution	35518	10mM * 50uL	https://www.medchemexpress.com/Procyanidin-B2.html	Immunology/Inflammation; Metabolic Enzyme/Protease; NF-κB	Cancer	No Development Reported
HYCPK11035	F4	N/A	HY-113378	3-Hydroxybutyric acid		300-85-6	104.10	Endogenous Metabolite	Free Acid	3-Hydroxybutyric acid is a butyric acid substituted with a hydroxyl group in the beta or 3 position.	C4H8O3	CC(O)CC(O)=O	H2O : 65 mg/mL (624.40 mM; Need ultrasonic)	DMSO Solution	39464	10mM * 50uL	https://www.medchemexpress.com/3-Hydroxybutyric_acid.html	Metabolic Enzyme/Protease	Others	No Development Reported
HYCPK11035	F5	N/A	HY-N1579	Pyrogallol		87-66-1	126.11	Apoptosis; Endogenous Metabolite; Fungal	Free Base	Pyrogallol is a polyphenol compound, which has anti-fungal and anti-psoriatic properties. Pyrogallol is a reductant that is able to generate free radicals, in particular superoxide anions.	C6H6O3	OC1=CC=CC(O)=C1O	DMSO : ≥ 100 mg/mL (792.96 mM); H2O : 50 mg/mL (396.48 mM; Need ultrasonic)	DMSO Solution	39225	10mM * 50uL	https://www.medchemexpress.com/Pyrogallol.html	Anti-infection; Apoptosis; Metabolic Enzyme/Protease	Infection	No Development Reported
HYCPK11035	F6	N/A	HY-N0841	Bruceine A	Dihydrobrusatol;NSC310616	25514-31-2	522.54	Antibiotic; Parasite	Free Base	Bruceine A(NSC310616; Dihydrobrusatol) is a natural quassinoid compound extracted from the dried fruits of Brucea javanica (L.); are potential candidates for the treatment of canine babesiosis. IC50 value: Target: Bruceine A inhibited the in vitro growth of Babesia gibsoni in canine erythrocytes at lower concentration compared with the standard antibabesial drug diminazene aceturate and killed th…	C26H34O11	O=C([C@@]1([C@H]([C@H](O)[C@]2([H])[C@]3(C4)C)O)[C@@]([C@H](C5=O)OC(CC(C)C)=O)([H])[C@@]2([C@@](O5)([H])C[C@@]3([H])C(C)=C(O)C4=O)CO1)OC	DMSO : 12 mg/mL (22.96 mM; Need ultrasonic and warming)	DMSO Solution	15662	10mM * 50uL	https://www.medchemexpress.com/Bruceine-A.html	Anti-infection	Infection	No Development Reported
HYCPK11035	F7	N/A	HY-Y0304	Dibutyl phthalate		84-74-2	278.34	Others	Free Base	Dibutyl phthalate is a commonly used plasticizer commonly found in some food packaging materials, personal care products, and the coating of oral medications[1]. May cause toxicity and adverse neurobehavioral effects[2][3].	C16H22O4	O=C(C1=CC=CC=C1C(OCCCC)=O)OCCCC	Ethanol : ≥ 50 mg/mL (179.64 mM)	DMSO Solution	30013	10mM * 50uL	https://www.medchemexpress.com/Dibutyl_phthalate.html	Others	Cancer; Neurological Disease	No Development Reported
HYCPK11035	F8	N/A	HY-N0830	Palmitic acid		57-10-3	256.42	Endogenous Metabolite; HSP	Free Acid	Palmitic acid is a long-chain saturated fatty acid commonly found in both animals and plants. PA can induce the expression of glucose-regulated protein 78 (GRP78) and CCAAT/enhancer binding protein homologous protein (CHOP) in in mouse granulosa cells[1][2].	C16H32O2	CCCCCCCCCCCCCCCC(O)=O	DMSO : ≥ 50 mg/mL (194.99 mM); H2O : < 0.1 mg/mL (insoluble)	DMSO Solution	27586	10mM * 50uL	https://www.medchemexpress.com/Palmitic_acid.html	Cell Cycle/DNA Damage; Metabolic Enzyme/Protease	Metabolic Disease; Neurological Disease; Cardiovascular Disease; Cancer	No Development Reported
HYCPK11035	F9	N/A	HY-N0832	L-Histidine		71-00-1	155.15	Endogenous Metabolite; Mitochondrial Metabolism	Free Acid	L-Histidine is an essential amino acid for infants. L-Histidine is an inhibitor of mitochondrial glutamine transport.	C6H9N3O2	N[C@@H](CC1=CNC=N1)C(O)=O	H2O : 25 mg/mL (161.13 mM; Need ultrasonic); DMSO : < 1 mg/mL (insoluble or slightly soluble)	DMSO Solution	26399	10mM * 50uL	https://www.medchemexpress.com/L-Hisidine.html	Metabolic Enzyme/Protease	Metabolic Disease; Inflammation/Immunology; Neurological Disease	Launched
HYCPK11035	F10	N/A	HY-N0061	Ethyl ferulate		4046-02-0	222.24	Reactive Oxygen Species	Free Base	Ethyl ferulate, a naturally lipophilic derivative of ferulic acid originally derived from giant fennel (F. communis), induces heme oxygenase-1 (HO-1) and protects rat neurons against oxidative stress[1]. Ethyl ferulate also protects neurons against amyloid β peptide (1-42)-induced oxidative stress and neurotoxicity[2].	C12H14O4	O=C(OCC)/C=C/C1=CC=C(O)C(OC)=C1	DMSO : ≥ 100 mg/mL (449.96 mM)	DMSO Solution	40490	10mM * 50uL	https://www.medchemexpress.com/Ethyl_ferulate.html	Immunology/Inflammation; Metabolic Enzyme/Protease; NF-κB	Neurological Disease	No Development Reported
HYCPK11035	F11	N/A	HY-N0096	Rotundine	(-)-Tetrahydropalmatine;L-Tetrahydropalmatine	483-14-7	355.43	5-HT Receptor; Dopamine Receptor	Free Base	Rotundine is an antagonist of dopamine D1, D2 and D3 receptors with IC50s of 166 nM, 1.4 μM and 3.3 μM, respectively. Rotundine is also an antagonist of 5-HT1A with an IC50 of 370 nM.	C21H25NO4	COC1=CC=C2C(CN3CCC4=CC(OC)=C(OC)C=C4[C@]3([H])C2)=C1OC	DMSO : ≥ 100 mg/mL (281.35 mM); H2O : < 0.1 mg/mL (insoluble)	DMSO Solution	27283	10mM * 50uL	https://www.medchemexpress.com/Rotundine.html	GPCR/G Protein; Neuronal Signaling	Neurological Disease	Launched
HYCPK11035	G2	N/A	HY-N0195	Azomycin	2-Nitroimidazole	527-73-1	113.07	Antibiotic; Bacterial	Free Base	Azomycin (2-Nitroimidazole) is an antibiotic which can be active against aerobic Gram-positive and Gram-negative bacteria.	C3H3N3O2	O=[N+]([O-])C1=NC=CN1	DMSO : 160 mg/mL (1415.05 mM; Need ultrasonic)	DMSO Solution	37715	10mM * 50uL	https://www.medchemexpress.com/Azomycin.html	Anti-infection	Infection	No Development Reported
HYCPK11035	G3	N/A	HY-W008646	7,8-Dihydro-L-biopterin		6779-87-9	239.23	Endogenous Metabolite	Free Base	7,8-Dihydro-L-biopterin is an oxidation product of tetrahydrobiopterin.	C9H13N5O3	O=C1N=C(N)NC2=C1N=C([C@@H](O)[C@@H](O)C)CN2	DMSO : 150 mg/mL (627.01 mM; Need ultrasonic); H2O : 6 mg/mL (25.08 mM; Need ultrasonic and warming)	DMSO Solution	38666	10mM * 50uL	https://www.medchemexpress.com/2-Amino-6--_1R,2S_-1,2-dihydroxypropyl--7,8-dihydro-4_3H_-pteridinone.html	Metabolic Enzyme/Protease	Others	No Development Reported
HYCPK11035	G4	N/A	HY-A0166	Cilastatin	MK0791	82009-34-5	358.45	Antibiotic; Bacterial	Free Acid	Cilastatin (MK0791) is a reversible, competitive renal dehydropeptidase I inhibitor with an IC50 of 0.1 μM. Cilastatin inhibits the bacterial metallob-lactamase enzyme CphA with an IC50 of 178 μM. Cilastatin is an antibacterial adjunct[1][2][3].	C16H26N2O5S	O=C(O)/C(NC([C@@H]1C(C)(C)C1)=O)=C/CCCCSC[C@H](N)C(O)=O	DMSO : 55 mg/mL (153.44 mM; Need ultrasonic)	DMSO Solution	27577	10mM * 50uL	https://www.medchemexpress.com/Cilastatin.html	Anti-infection	Infection	Launched
HYCPK11035	G5	N/A	HY-103447	Zearalenone	Mycotoxin F2;Toxin F2	17924-92-4	318.36	Others	Free Base	Zearalenone is a mycotoxin produced mainly by fungi belonging to the genus Fusarium in foods and feeds. Possess oestrogenic activity in pigs, cattle and sheep, with low acute toxicity. Causes precocious development of mammae and other estrogenic effects in young gilts[1][2].	C18H22O5	O=C(O[C@@H](C)CCC1)C2=C(O)C=C(O)C=C2/C=C/CCCC1=O	DMSO : 125 mg/mL (392.64 mM; Need ultrasonic)	DMSO Solution	38841	10mM * 50uL	https://www.medchemexpress.com/Zearalenone.html	Others	Others	No Development Reported
HYCPK11035	G6	N/A	HY-N0226A	Epiberberine (chloride)		889665-86-5	371.81	AChE; Beta-secretase; Reactive Oxygen Species	Chloride	Epiberberine chloride is an alkaloid isolated from Coptis chinensis, acts as a potent AChE and BChE inhibitor, and a non-competitive BACE1 inhibitor, with IC50s of 1.07, 6.03 and 8.55 μM, respectively. Epiberberine chloride has antioxidant activity, with peroxynitrite ONOO- scavenging effect (IC50, 16.83 μM), and may protect against Alzheimer disease[1]. Epiberberine chloride inhibits the early s…	C20H18ClNO4	COC1=C(OC)C=C2C(CC[N+]3=C2C=C(C=C4)C(C5=C4OCO5)=C3)=C1.[Cl-]	DMSO : 7.4 mg/mL (19.90 mM; Need ultrasonic)	DMSO Solution	22711	10mM * 50uL	https://www.medchemexpress.com/Epiberberine-chloride.html	Immunology/Inflammation; Metabolic Enzyme/Protease; Neuronal Signaling; NF-κB	Metabolic Disease; Neurological Disease	No Development Reported
HYCPK11035	G7	N/A	HY-18981	Decursin	(+)-Decursin	5928-25-6	328.36	Others	Free Base	Decursin is an anticancer agent, with potential anti-inflammatory activity.	C19H20O5	C/C(C)=C\C(O[C@H](C(C)(C)O1)CC2=C1C=C(O3)C(C=CC3=O)=C2)=O	DMSO : 125 mg/mL (380.68 mM; Need ultrasonic)	DMSO Solution	33182	10mM * 50uL	https://www.medchemexpress.com/Decursin.html	Others	Cancer; Inflammation/Immunology	No Development Reported
HYCPK11035	G8	N/A	HY-W009884	Acetosyringone		2478-38-8	196.20	Others	Free Base	Acetosyringone is a phenolic compound from wounded plant cells, enables virA gene which encodes a membrane-bound kinase to phosphorylate itself and activate the virG gene product, which stimulates the transcription of other vir genes and itself[1]. Acetosyringone enhances efficient Dunaliella transformation of Agrobacterium strains[2].	C10H12O4	COC1=CC(=CC(OC)=C1O)C(C)=O	DMSO : ≥ 100 mg/mL (509.68 mM)	DMSO Solution	30125	10mM * 50uL	https://www.medchemexpress.com/Acetosyringone.html	Others	Others	No Development Reported
HYCPK11035	G9	N/A	HY-W015309	Decanoic acid		334-48-5	172.27	Endogenous Metabolite	Free Acid	Decanoic acid belongs to the class of organic compounds known as medium-chain fatty acids.	C10H20O2	CCCCCCCCCC(O)=O	DMSO : ≥ 130 mg/mL (754.63 mM)	DMSO Solution	39617	10mM * 50uL	https://www.medchemexpress.com/Decanoic_acid.html	Metabolic Enzyme/Protease	Others	No Development Reported
HYCPK11035	G10	N/A	HY-W018392	Phthalic acid mono-2-ethylhexyl ester	MEHP	4376-20-9	278.34	Endogenous Metabolite	Free Acid	Phthalic acid mono-2-ethylhexyl ester (MEHP) is a major bioactive metabolite of diethylhexyl phthalate (DEHP), which inhibits the 17, 20 lyase activity of CYP17[1].	C16H22O4	O=C(O)C1=CC=CC=C1C(OCC(CC)CCCC)=O	H2O : 100 mg/mL (359.27 mM; Need ultrasonic); DMSO : ≥ 100 mg/mL (359.27 mM)	DMSO Solution	42776	10mM * 50uL	https://www.medchemexpress.com/phthalic-acid-mono-2-ethylhexyl-ester.html	Metabolic Enzyme/Protease	Metabolic Disease	No Development Reported
HYCPK11035	G11	N/A	HY-A0279A	Pristinamycin IA	Mikamycin B;Mikamycin IA	3131-03-1	866.96	Bacterial	Free Base	Pristinamycin IA (Mikamycin B;Mikamycin IA), a biologically active decapeptide isolated from the skin of the Australian frog Hyla caerulea, is a potent cholecystokinetic agent, and acts as a cholecystokinin receptor agonist.	C45H54N8O10	O=C(N[C@@H]1C(N[C@H](CC)C(N2[C@](CCC2)([H])C(N(C)[C@@H](CC3=CC=C(N(C)C)C=C3)C(N4[C@](CC(CC4)=O)([H])C(N[C@@H](C5=CC=CC=C5)C(O[C@@H]1C)=O)=O)=O)=O)=O)=O)C6=NC=CC=C6O	DMSO : 33.33 mg/mL (38.44 mM; Need ultrasonic)	DMSO Solution	21784	10mM * 50uL	https://www.medchemexpress.com/Pristinamycin-IA.html	Anti-infection	Others	No Development Reported
HYCPK11035	H2	N/A	HY-B1167	Ajmaline	Cardiorythmine;(+)-Ajmaline	4360-12-7	326.43	Potassium Channel; Sodium Channel	Free Base	Ajmaline is an alkaloid that is class Ia antiarrhythmic agent.	C20H26N2O2	CN1C2=CC=CC=C2[C@@]34[C@]1([H])[C@@](C[C@H]5[C@H](CC)[C@H]6O)([H])[N@]6[C@]([H])([C@H]5[C@H]4O)C3	DMSO : ≥ 100 mg/mL (306.34 mM)	DMSO Solution	24016	10mM * 50uL	https://www.medchemexpress.com/Ajmaline.html	Membrane Transporter/Ion Channel	Cardiovascular Disease	Launched
HYCPK11035	H3	N/A	HY-N1490	14-Deoxy-11,12-didehydroandrographolide	14-dehydro Andrographolide;AP10	42895-58-9	332.43	NF-κB	Free Base	14-Deoxy-11,12-didehydroandrographolide is an analogue of Andrographolide that can be isolated from A. paniculata. 14-Deoxy-11,12-didehydroandrographolide inhibits NF-κB activation.	C20H28O4	O=C1OCC=C1/C=C/[C@@H]2C(CC[C@]3([H])[C@](C)(CO)[C@H](O)CC[C@@]23C)=C	DMF : 100 mg/mL (300.82 mM; Need ultrasonic)	DMSO Solution	25787	10mM * 50uL	https://www.medchemexpress.com/14-Deoxy-11,12-didehydroandrographolide.html	NF-κB	Inflammation/Immunology; Cancer	No Development Reported
HYCPK11035	H4	N/A	HY-W010918	Adenosine 5'-diphosphate	Adenosine diphosphate;ADP	58-64-0	427.20	Endogenous Metabolite	Free Acid	Adenosine 5'-diphosphate (Adenosine diphosphate) is a nucleoside diphosphate. Adenosine 5'-diphosphate is the product of ATP dephosphorylation by ATPases. Adenosine 5'-diphosphate induces human platelet aggregation and inhibits stimulated adenylate cyclase by an action at P2T-purinoceptors.	C10H15N5O10P2	O=P(O)(OP(O)(OC[C@H]1O[C@@H](N2C=NC3=C(N)N=CN=C23)[C@H](O)[C@@H]1O)=O)O	H2O : 50 mg/mL (117.04 mM; Need ultrasonic)	DMSO Solution	35030	10mM * 50uL	https://www.medchemexpress.com/Adenosine_5_acute_-diphosphate.html	Metabolic Enzyme/Protease	Others	No Development Reported
HYCPK11035	H5	N/A	HY-111802	3,4'-Dihydroxyflavone	3,4'-​DHF	14919-49-4	254.24	Influenza Virus	Free Base	3,4'-Dihydroxyflavone (3,4'-DHF) is an oral active flavonoid with antiviral activity against Influenza A virus[1].	C15H10O4	O=C1C(O)=C(C2=CC=C(O)C=C2)OC3=C1C=CC=C3	H2O : < 0.1 mg/mL (insoluble); DMSO : ≥ 155 mg/mL (609.66 mM)	DMSO Solution	40783	10mM * 50uL	https://www.medchemexpress.com/3,4_acute_-Dihydroxyflavone.html	Anti-infection	Infection	No Development Reported
HYCPK11035	H6	N/A	HY-B1473	Serotonin hydrochloride	5-Hydroxytryptamine hydrochloride;5-HT hydrochloride	153-98-0	212.68	5-HT Receptor; COMT; Endogenous Metabolite	Hydrochloride	Serotonin hydrochloride is a monoamine neurotransmitter in the CNS and an endogenous 5-HT receptor agonist. Serotonin hydrochloride is also a catechol O-methyltransferase (COMT) inhibitor with a Ki of 44 μM.	C10H13ClN2O	OC1=CC2=C(NC=C2CCN)C=C1.[H]Cl	DMSO : 130 mg/mL (611.25 mM; Need ultrasonic)	DMSO Solution	79369	10mM * 50uL	https://www.medchemexpress.com/Serotonin_hydrochloride.html	GPCR/G Protein; Metabolic Enzyme/Protease; Neuronal Signaling	Neurological Disease	Launched
HYCPK11035	H7	N/A	HY-N1778	3,4-Dimethoxycinnamic acid	O-Methylferulic acid	2316-26-9	208.21	Reactive Oxygen Species; Virus Protease	Free Acid	3,4-Dimethoxycinnamic acid (O-Methylferulic acid) is a monomer extracted and purified from Securidaca inappendiculata Hassk. 3,4-Dimethoxycinnamic acid exerts anti-apoptotic effects on L-02 cells via the ROS-mediated signaling pathway[1]. Anti-apoptotic effects[1].	C11H12O4	O=C(O)/C=C/C1=CC=C(OC)C(OC)=C1	10 mM in DMSO	DMSO Solution	61113	10mM * 50uL	https://www.medchemexpress.com/O-Methylferulic_acid.html	Anti-infection; Immunology/Inflammation; Metabolic Enzyme/Protease; NF-κB	Cancer; Infection	No Development Reported
HYCPK11035	H8	N/A	HY-N0516	Casticin	Vitexicarpin	479-91-4	374.34	STAT	Free Base	Casticin is a methyoxylated flavonol isolated from Viticis Fructus, with antimitotic and anti-inflammatory effect. Casticin inhibits the activation of STAT3.	C19H18O8	O=C1C(OC)=C(C2=CC=C(OC)C(O)=C2)OC3=CC(OC)=C(OC)C(O)=C13	DMSO : 250 mg/mL (667.84 mM; Need ultrasonic)	DMSO Solution	67743	10mM * 50uL	https://www.medchemexpress.com/Casticin.html	JAK/STAT Signaling; Stem Cell/Wnt	Inflammation/Immunology	No Development Reported
HYCPK11035	H9	N/A	HY-N0834	Pulsatilla saponin D	SB365;Hederacolchiside A	68027-15-6	913.10	Apoptosis	Free Acid	Pulsatilla saponin D (SB365), isolated from the root of Pulsatilla koreana Nakai, is an anti-tumor agent[1][2][3][4].	C47H76O17	C[C@]([C@@]1([H])[C@]2(CC[C@@H]3O[C@@](OC[C@H](O[C@]([C@@H]([C@@H](O)[C@@H]4O)O)([H])O[C@@H]4CO)[C@@H]5O)([H])[C@@H]5O[C@@](O[C@@H](C)[C@H](O)[C@H]6O)([H])[C@@H]6O)C)(CC[C@@]2([H])[C@]3(C)CO)[C@@](C7=CC1)(CC[C@]8(C(O)=O)[C@@]7([H])CC(C)(C)CC8)C	DMSO : ≥ 39 mg/mL (42.71 mM)	DMSO Solution	41235	10mM * 50uL	https://www.medchemexpress.com/pulsatilla-saponin-d.html	Apoptosis	Cancer	No Development Reported
HYCPK11035	H10	N/A	HY-W016349	Chelidamic acid		138-60-3	183.12	Others	Free Acid	Chelidamic acid is a heterocyclic organic acid with a pyran skeleton. Chelidamic acid has good coordination ability with noble metal ions. Chelidamic acid is also one of the most potent inhibitors of glutamate decarboxylase, with a Ki of 33 μM.	C7H5NO5	O=C(C1=CC(C=C(C(O)=O)N1)=O)O	DMSO : 10 mg/mL (54.61 mM; Need ultrasonic); H2O : 1 mg/mL (5.46 mM; Need ultrasonic)	DMSO Solution	43808	10mM * 50uL	https://www.medchemexpress.com/Chelidamic_acid.html	Others	Others	No Development Reported
HYCPK11035	H11	N/A	HY-B2157	Robenidine hydrochloride		25875-50-7	370.66	Bacterial; Parasite	Hydrochloride	Robenidine hydrochloride is an anticoccidial agent which is also active against MRSA and VRE with MIC50s of 8.1 and 4.7 μM, respectively.	C15H14Cl3N5	N=C(N/N=C/C1=CC=C(Cl)C=C1)N/N=C/C2=CC=C(Cl)C=C2.[H]Cl	DMSO : 6.25 mg/mL (16.86 mM; Need ultrasonic); H2O : < 0.1 mg/mL (insoluble)	DMSO Solution	27666	10mM * 50uL	https://www.medchemexpress.com/Robenidine_hydrochloride.html	Anti-infection	Infection	No Development Reported
HYCPK11036	A2	N/A	HY-B1142	Lipoamide	(±)-α-Lipoamide;DL-Lipoamide;DL-6,8-Thioctamide	940-69-2	205.34	Endogenous Metabolite	Free Base	Lipoamide is a coenzyme, which transfer acetyl and hydrogen in Pyruvate deacylation oxidation Process, used for pharmaceuticals.	C8H15NOS2	O=C(N)CCCCC1SSCC1	DMSO : ≥ 50 mg/mL (243.50 mM); H2O : < 0.1 mg/mL (insoluble)	DMSO Solution	20680	10mM * 50uL	https://www.medchemexpress.com/Lipoamide.html	Metabolic Enzyme/Protease	Others	No Development Reported
HYCPK11036	A3	N/A	HY-112175	N-Acetylhistamine	N-Omega-acetylhistamine	673-49-4	153.18	Endogenous Metabolite; Histamine Receptor	Free Base	N-Acetylhistamine is a histamine metabolite. N-acetylhistamine can be used as a potential biomarker of histidine metabolism for anaphylactoid reactions.	C7H11N3O	CC(NCCC1=CN=CN1)=O	DMSO : ≥ 100 mg/mL (652.83 mM)	DMSO Solution	30074	10mM * 50uL	https://www.medchemexpress.com/N-Acetylhistamine.html	GPCR/G Protein; Immunology/Inflammation; Metabolic Enzyme/Protease; Neuronal Signaling	Inflammation/Immunology; Endocrinology	No Development Reported
HYCPK11036	A4	N/A	HY-18341	L-Thyroxine	Levothyroxine;T4	51-48-9	776.87	Endogenous Metabolite; Thyroid Hormone Receptor	Free Acid	L-Thyroxine (Levothyroxine; T4) is a synthetic hormone for the research of hypothyroidism. DIO enzymes convert biologically active thyroid hormone (Triiodothyronine,T3) from L-Thyroxine (T4)[1].	C15H11I4NO4	N[C@@H](CC1=CC(I)=C(C(I)=C1)OC2=CC(I)=C(O)C(I)=C2)C(O)=O	DMSO : ≥ 28 mg/mL (36.04 mM)	DMSO Solution	28846	10mM * 50uL	https://www.medchemexpress.com/l-thyroxine.html	Metabolic Enzyme/Protease; Others	Endocrinology	Launched
HYCPK11036	A5	N/A	HY-N1765	L-Praziquanamine	(+)-Praziquanamine	99746-73-3	202.25	Others	Free Base	L-Praziquanamine is a natural product.	C12H14N2O	O=C1CNC[C@@]2([H])N1CCC3=C2C=CC=C3	10 mM in DMSO	DMSO Solution	21309	10mM * 50uL	https://www.medchemexpress.com/L-Praziquanamine.html	Others	Others	No Development Reported
HYCPK11036	A6	N/A	HY-N0147	Rutaecarpine	Rutecarpine	84-26-4	287.32	COX	Free Base	Rutaecarpine, an alkaloid of Evodia rutaecarpa, is an inhibitor of COX-2 with an IC50 value of 0.28 μM.	C18H13N3O	O=C1N2C(C(NC3=C4C=CC=C3)=C4CC2)=NC5=C1C=CC=C5	DMSO : 50 mg/mL (174.02 mM; Need ultrasonic); H2O : < 0.1 mg/mL (insoluble)	DMSO Solution	25138	10mM * 50uL	https://www.medchemexpress.com/Rutaecarpine.html	Immunology/Inflammation	Inflammation/Immunology; Cancer	No Development Reported
HYCPK11036	A7	N/A	HY-100583	(-)-(S)-Equol		531-95-3	242.27	Endogenous Metabolite; Estrogen Receptor/ERR	Free Base	(-)-(S)-Equol is a high affinity ligand for estrogen receptor β with a Ki of 0.73 nM.	C15H14O3	OC1=CC=C2C[C@@H](C3=CC=C(O)C=C3)COC2=C1	DMSO : 100 mg/mL (412.76 mM; Need ultrasonic and warming)	DMSO Solution	27591	10mM * 50uL	https://www.medchemexpress.com/_-_-_S_-Equol.html	Metabolic Enzyme/Protease; Others	Cancer; Metabolic Disease; Neurological Disease	No Development Reported
HYCPK11036	A8	N/A	HY-N0483	Phillygenin	Phillygenol; Epipinoresinol methyl ether; (+)-Phillygenin	487-39-8	372.41	Reactive Oxygen Species	Free Base	Phillygenin (Phillygenol) is an active ingredient from Forsythia with many medicinal properties, such as antioxidant, reducing blood lipid, inhibition of low density lipoprotein oxidation.	C21H24O6	OC1=CC=C([C@H]2OC[C@@]3([H])[C@]2([H])CO[C@H]3C4=CC=C(OC)C(OC)=C4)C=C1OC	DMSO : 50 mg/mL (134.26 mM; Need ultrasonic); H2O : < 0.1 mg/mL (insoluble)	DMSO Solution	21095	10mM * 50uL	https://www.medchemexpress.com/Phillygenin.html	Immunology/Inflammation; Metabolic Enzyme/Protease; NF-κB	Others	No Development Reported
HYCPK11036	A9	N/A	HY-N0253	Hederacoside C	Kalopanaxsaponin B	14216-03-6	1221.38	Bacterial	Free Base	Hederacoside C is a principal active ingredient of Hedera helix leaf that can treat respiratory disorders, because of its expectorant, bronchodilator, antibacterial, and bronchospasmolytic effects.	C59H96O26	O[C@H]1[C@]([H])(O[C@@H]2[C@@H](O)[C@@H](O)CO[C@]2(O[C@@H]3[C@@](C)(CO)[C@@](CC[C@]4(C)[C@]5([H])CC=C6[C@@]4(C)CC[C@]7(C(O[C@@H]8O[C@H](CO[C@H]9[C@H](O)[C@@H](O)[C@H](O[C@@]%10([H])[C@H](O)[C@H](O)[C@@H](O)[C@H](C)O%10)[C@@H](CO)O9)[C@@H](O)[C@H](O)[C@H]8O)=O)[C@@]6([H])CC(C)(C)CC7)([H])[C@]5(C)CC3)[H])O[C@@H](C)[C@H](O)[C@H]1O	DMSO : 100 mg/mL (81.87 mM; Need ultrasonic)	DMSO Solution	31358	10mM * 50uL	https://www.medchemexpress.com/Hederacoside-C.html	Anti-infection	Infection	No Development Reported
HYCPK11036	A10	N/A	HY-18570	1-Naphthaleneacetic acid	1-Naphthylacetic acid	86-87-3	186.21	Others	Free Acid	1-Naphthaleneacetic acid is a synthetic auxin, enhances the organic acid exudation in white lupin plants under phosphorus deficient conditions[1].	C12H10O2	OC(CC1=CC=CC2=C1C=CC=C2)=O	DMSO : ≥ 100 mg/mL (537.03 mM); H2O : < 0.1 mg/mL (insoluble)	DMSO Solution	23847	10mM * 50uL	https://www.medchemexpress.com/1-Naphthaleneacetic-acid.html	Others	Others	No Development Reported
HYCPK11036	A11	N/A	HY-101407	Nicotinamide N-oxide		1986-81-8	138.12	CXCR; Drug Metabolite; Endogenous Metabolite	Free Base	Nicotinamide N-oxide, an in vivo nicotinamide metabolite, is a potent, and selective antagonist of the CXCR2 receptor.	C6H6N2O2	O=C(C1=C[N+]([O-])=CC=C1)N	DMSO : 6.6 mg/mL (47.78 mM; Need warming)	DMSO Solution	23922	10mM * 50uL	https://www.medchemexpress.com/Nicotinamide_N-oxide.html	GPCR/G Protein; Immunology/Inflammation; Metabolic Enzyme/Protease	Inflammation/Immunology; Endocrinology	No Development Reported
HYCPK11036	B2	N/A	HY-N1913	Danshensu	Dan shen suan A;Salvianic acid A	76822-21-4	198.17	Apoptosis; Autophagy; Keap1-Nrf2	Free Acid	Danshensu, an active ingredient of?Salvia miltiorrhiza, shows wide cardiovascular benefit by activating Nrf2 signaling pathway.	C9H10O5	OC1=C(O)C=CC(C[C@@H](O)C(O)=O)=C1	H2O : 5 mg/mL (25.23 mM; Need ultrasonic); DMSO : < 1 mg/mL (insoluble or slightly soluble)	DMSO Solution	20639	10mM * 50uL	https://www.medchemexpress.com/Danshensu.html	Apoptosis; Autophagy; NF-κB	Cardiovascular Disease; Cancer	No Development Reported
HYCPK11036	B3	N/A	HY-14616	Shogaol	[6]-Shogaol;6-Shogaol	555-66-8	276.37	Autophagy	Free Base	Shogaol ([6]-Shogaol), an active compound isolated from Ginger (Zingiber officinale Rosc), exhibits a variety of biological activities including anticancer, anti-inflammation, and anti-oxidation.	C17H24O3	OC1=C(OC)C=C(CCC(/C=C/CCCCC)=O)C=C1	DMSO : ≥ 50 mg/mL (180.92 mM)	DMSO Solution	32028	10mM * 50uL	https://www.medchemexpress.com/Shogaol.html	Autophagy	Cancer	No Development Reported
HYCPK11036	B4	N/A	HY-103638A	3-Methoxytyramine	3-O-methyl Dopamine	554-52-9	167.21	Endogenous Metabolite	Free Base	3-Methoxytyramine, a well known extracellular metabolite of 3-hydroxytyramine/dopamine, is a neuromodulator.	C9H13NO2	OC1=CC=C(CCN)C=C1OC	H2O : 2 mg/mL (11.96 mM; Need ultrasonic); DMSO : 12.5 mg/mL (74.76 mM; Need ultrasonic)	DMSO Solution	43378	10mM * 50uL	https://www.medchemexpress.com/3-Methoxytyramine.html	Metabolic Enzyme/Protease	Neurological Disease	No Development Reported
HYCPK11036	B5	N/A	HY-15141	Staurosporine	Antibiotic AM-2282;STS;AM-2282	62996-74-1	466.53	Antibiotic; Apoptosis; Bacterial; Fungal; PKA; PKC	Free Base	Staurosporine is a potent and non-selective inhibitor of protein kinases with IC50s of 6 nM, 15 nM, 2 nM, and 3 nM for PKC, PKA, c-Fgr, and Phosphorylase kinase respectively. Staurosporine is an apoptosis inducer[1][2][3][4][5].	C28H26N4O3	O=C(NC1)C2=C1C3=C(C4=C2C5=C(C=CC=C5)N4[C@H]6C[C@@H](NC)[C@@H](OC)[C@]7(C)O6)N7C8=CC=CC=C83	DMSO : 62.5 mg/mL (133.97 mM; Need ultrasonic); H2O : < 0.1 mg/mL (insoluble)	DMSO Solution	32940	10mM * 50uL	https://www.medchemexpress.com/Staurosporine.html	Anti-infection; Apoptosis; Epigenetics; Protein Tyrosine Kinase/RTK; Stem Cell/Wnt; TGF-beta/Smad	Cancer; Infection	No Development Reported
HYCPK11036	B6	N/A	HY-17561	G-418 (disulfate)	Geneticin sulfate;Antibiotic G-418 sulfate	108321-42-2	692.71	Antibiotic; Bacterial	Sulfate	G-418 (disulfate) is an aminoglycoside antibiotic similar in structure to gentamicin B1, which blocks polypeptide synthesis by inhibiting the elongation step in both prokaryotic and eukaryotic cells.	C20H44N4O18S2	O=S(O)(O)=O.O[C@@H]([C@@H]1O[C@@]([C@@H]([C@@H](O)[C@@H]2O)N)([H])O[C@]2([H])[C@H](O)C)[C@H]([C@@H](C[C@@H]1N)N)O[C@](OC[C@](C)(O)[C@@H]3NC)([H])[C@@H]3O.O=S(O)(O)=O	H2O : 250 mg/mL (360.90 mM; Need ultrasonic)	DMSO Solution	15556	10mM * 50uL	https://www.medchemexpress.com/G-418-disulfate.html	Anti-infection	Others	No Development Reported
HYCPK11036	B7	N/A	HY-N0105	Rhein	Rheic Acid;Rhubarb yellow;Monorhein	478-43-3	284.22	Autophagy; Bacterial; Reactive Oxygen Species	Free Acid	Rhein is a lipophilic anthraquinone extensively found in medicinal herbs, and has many pharmacological effects, including epatoprotective, nephroprotective, anti-inflammatory, antioxidant, anticancer, and antimicrobial activities. IC50 value: Target: In vitro: Rhein (0.1 and 1 mg/mL) evidently suppressed cell proliferation and mitogen-activated protein (MAP) kinase activation in human colon adeno…	C15H8O6	O=C(C(C=C1C2=O)=CC(O)=C1C(C3=C2C=CC=C3O)=O)O	DMSO : 12.17 mg/mL (42.82 mM; Need ultrasonic and warming)	DMSO Solution	18836	10mM * 50uL	https://www.medchemexpress.com/Rhein.html	Anti-infection; Autophagy; Immunology/Inflammation; Metabolic Enzyme/Protease; NF-κB	Cancer; Infection; Inflammation/Immunology	No Development Reported
HYCPK11036	B8	N/A	HY-N2523	Gigantol		67884-30-4	274.31	Wnt	Free Base	Gigantol is a bibenzyl compound derived from several medicinal orchids. Giganto shows promising therapeutic potential against cancer cells. Gigantol is a novel inhibitor of the Wnt/β-catenin pathway.	C16H18O4	COC1=CC(O)=CC(CCC2=CC(O)=C(OC)C=C2)=C1	Ethanol : 50 mg/mL (182.28 mM; Need ultrasonic); DMSO : ≥ 100 mg/mL (364.55 mM)	DMSO Solution	31919	10mM * 50uL	https://www.medchemexpress.com/Gigantol.html	Stem Cell/Wnt	Cancer	No Development Reported
HYCPK11036	B9	N/A	HY-101735	(9Z,​11E)​-​Prodlure	(9Z,11E)-Tetradecadien-1-yl acetate;Ferodin SL;Litlure A	50767-79-8	252.39	Others	Free Base	(9Z,?11E)?-?Prodlure ((9Z,11E)-Tetradecadien-1-yl acetate) is the main component of the sex pheromone of female Spodoptera littoralis[1].	C16H28O2	CC/C=C/C=C\CCCCCCCCOC(C)=O	H2O : < 0.1 mg/mL (insoluble); DMSO : ≥ 150 mg/mL (594.32 mM)	DMSO Solution	38701	10mM * 50uL	https://www.medchemexpress.com/_9Z,11E_-Tetradecadien-1-yl_acetate.html	Others	Endocrinology	No Development Reported
HYCPK11036	B10	N/A	HY-N1950	Hispidulin	Dinatin	1447-88-7	300.26	Pim	Free Base	Hispidulin is a natural flavone with a broad spectrum of biological activities. Hispidulin is a Pim-1 inhibitor with an IC50 of 2.71 μM.	C16H12O6	O=C1C=C(C2=CC=C(O)C=C2)OC3=CC(O)=C(OC)C(O)=C13	DMSO : 62.5 mg/mL (208.15 mM; Need ultrasonic); H2O : < 0.1 mg/mL (insoluble)	DMSO Solution	27241	10mM * 50uL	https://www.medchemexpress.com/Hispidulin.html	JAK/STAT Signaling	Cancer	No Development Reported
HYCPK11036	B11	N/A	HY-N0767	Isoorientin	Homoorientin	4261-42-1	448.38	COX	Free Base	Isoorientin is a potent inhibitor of COX-2 with an IC50 value of 39 μM.	C21H20O11	OC1=C(C2=O)C(OC(C3=CC(O)=C(O)C=C3)=C2)=CC(O)=C1[C@@H]([C@@H]([C@@H](O)[C@@H]4O)O)O[C@@H]4CO	DMSO : ≥ 100 mg/mL (223.03 mM)	DMSO Solution	25753	10mM * 50uL	https://www.medchemexpress.com/Isoorientin.html	Immunology/Inflammation	Cancer; Inflammation/Immunology	No Development Reported
HYCPK11036	C2	N/A	HY-N0237	Atractyloside A		126054-77-1	448.50	Others	Free Base	Atractyloside A is a natural TCM reference compound.	C21H36O10	O=C1[C@@](C)(O)[C@]2([H])C[C@H](C(C)(O[C@H]3[C@@H]([C@H]([C@@H]([C@@H](CO)O3)O)O)O)C)CC[C@@](CO)(O)[C@@]2([H])C1	DMSO : 50 mg/mL (111.48 mM; Need ultrasonic)	DMSO Solution	31441	10mM * 50uL	https://www.medchemexpress.com/atractyloside-a.html	Others	Others	No Development Reported
HYCPK11036	C3	N/A	HY-B1919	Dihydroisotanshinone I		20958-18-3	278.30	STAT	Free Base	Dihydroisotanshinone I is a bioactive compound present in a widely used traditional Chinese medicine named danshen.	C18H14O3	O=C1C2=C(C3=C(C=C2)C(C)=CC=C3)C(C4=C1C(C)CO4)=O	H2O : < 0.1 mg/mL (insoluble); DMSO : 3.33 mg/mL (11.97 mM; ultrasonic and warming and heat to 40°C)	DMSO Solution	24690	10mM * 50uL	https://www.medchemexpress.com/Dihydroisotanshinone_I.html	JAK/STAT Signaling; Stem Cell/Wnt	Cancer	No Development Reported
HYCPK11036	C4	N/A	HY-N0519	Calycosin	Cyclosin	20575-57-9	284.26	Apoptosis	Free Base	Calycosin (Cyclosin) is a natural active compound with anti-oxidative and anti-inflammation activity. IC50 value: Target: in vitro: calycosin had obvious anti-proliferation effects on SKOV3 cells in a dose- and time-dependent manner. calycosin up-regulated the Bax/Bcl-2 ratio and cleaved caspase-3, cleaved caspase-9 expression in a dose-dependent manner. In summary, calycosin might exert anti-gro…	C16H12O5	O=C1C(C2=CC=C(OC)C(O)=C2)=COC3=CC(O)=CC=C13	DMSO : ≥ 100 mg/mL (351.79 mM)	DMSO Solution	23300	10mM * 50uL	https://www.medchemexpress.com/Calycosin.html	Apoptosis	Cancer	No Development Reported
HYCPK11036	C5	N/A	HY-108365	Gamithromycin	ML-1709460	145435-72-9	777.04	Antibiotic; Bacterial	Free Base	Gamithromycin is an antimicrobial agent which can inhibit the growth of MmmSC strains B237 and Tan8 with MICs of 0.00012 and 0.00006 μg/mL, respectively.	C40H76N2O12	O[C@H]([C@H](C[C@@H](C)O1)N(C)C)[C@]1([H])O[C@@H]2[C@H]([C@@H]([C@H](C(O[C@@H]([C@@](C)(O)[C@H](O)[C@@H](C)CN(CCC)[C@H](C)C[C@]2(O)C)CC)=O)C)O[C@@]3([H])C[C@](C)([C@@H](O)[C@H](C)O3)OC)C	DMSO : 100 mg/mL (128.69 mM; Need ultrasonic); H2O : < 0.1 mg/mL (insoluble)	DMSO Solution	26568	10mM * 50uL	https://www.medchemexpress.com/Gamithromycin.html	Anti-infection	Infection	Launched
HYCPK11036	C6	N/A	HY-30152	Xanthotoxol	8-Hydroxypsoralen	2009-24-7	202.16	5-HT Receptor; Endogenous Metabolite; Reactive Oxygen Species	Free Base	Xanthotoxol (8-Hydroxypsoralen) is a biologically active linear furocoumarin, shows strong pharmacological activities as anti-inflammatory, antioxidant, 5-HT antagonistic, and neuroprotective effects.	C11H6O4	O=C1OC(C(C=C1)=C2)=C(O)C3=C2C=CO3	DMSO : 100 mg/mL (494.66 mM; Need ultrasonic)	DMSO Solution	27090	10mM * 50uL	https://www.medchemexpress.com/Xanthotoxol.html	GPCR/G Protein; Immunology/Inflammation; Metabolic Enzyme/Protease; Neuronal Signaling; NF-κB	Inflammation/Immunology; Neurological Disease	No Development Reported
HYCPK11036	C7	N/A	HY-N2146	Combretastatin A4	CRC 87-09	117048-59-6	316.35	Microtubule/Tubulin	Free Base	Combretastatin A4 is a microtubule-targeting agent that binds β-tubulin with Kd of 0.4 μM.	C18H20O5	OC1=CC(/C=C\C2=CC(OC)=C(OC)C(OC)=C2)=CC=C1OC	H2O : < 0.1 mg/mL (insoluble); DMSO : 100 mg/mL (316.11 mM; Need ultrasonic)	DMSO Solution	24623	10mM * 50uL	https://www.medchemexpress.com/Combretastatin-A4.html	Cell Cycle/DNA Damage; Cytoskeleton	Cancer	Phase 1
HYCPK11036	C8	N/A	HY-13930	Miquelianin	Quercetin 3-O-glucuronide;Quercetin 3-glucuronide	22688-79-5	478.36	Endogenous Metabolite	Free Acid	Miquelianin (Quercetin 3-O-glucuronide) is a metabolite of quercetin and a type of natural flavonoid.	C21H18O13	O=C1C2=C(O)C=C(O)C=C2OC(C3=CC=C(O)C(O)=C3)=C1O[C@@H]4O[C@H](C(O)=O)[C@@H](O)[C@H](O)[C@H]4O	DMSO : ≥ 30 mg/mL (62.71 mM)	DMSO Solution	24762	10mM * 50uL	https://www.medchemexpress.com/Miquelianin.html	Metabolic Enzyme/Protease	Cancer	No Development Reported
HYCPK11036	C9	N/A	HY-N2311	Ibotenic acid	(RS)-Ibotenic acid;DL-Ibotenic acid	2552-55-8	158.11	iGluR	Free Acid	Ibotenic acid has agonist activity at both the N-methyl-D-aspartate (NMDA) and trans-ACPD or metabolotropic quisqualate (Qm) receptor sites.	C5H6N2O4	O=C(O)C(N)C(ON1)=CC1=O	H2O : 5 mg/mL (31.62 mM; Need ultrasonic); DMSO : 5 mg/mL (31.62 mM; Need ultrasonic)	DMSO Solution	30173	10mM * 50uL	https://www.medchemexpress.com/Ibotenic_acid.html	Membrane Transporter/Ion Channel; Neuronal Signaling	Neurological Disease	No Development Reported
HYCPK11036	C10	N/A	HY-100385	Brevianamide F	Cyclo(L-Pro-L-Trp)	38136-70-8	283.33	Bacterial; PI3K	Free Base	Brevianamide F (Cyclo(L-Pro-L-Trp)) is a mycotoxin isolated from Colletotrichum gloeosporioides, with antibacterial activity. Brevianamide F shows potent PI3Kα inhibitory activity with an IC50 of 4.8 μM[1][2].	C16H17N3O2	O=C(N[C@H]1CC2=CNC3=C2C=CC=C3)[C@@](CCC4)([H])N4C1=O	DMSO : 50 mg/mL (176.47 mM; Need ultrasonic)	DMSO Solution	21042	10mM * 50uL	https://www.medchemexpress.com/Brevianamide-F.html	Anti-infection; PI3K/Akt/mTOR	Infection	No Development Reported
HYCPK11036	C11	N/A	HY-N0439	Asiaticoside		16830-15-2	959.12	Apoptosis; Endogenous Metabolite; Reactive Oxygen Species; TGF-beta/Smad	Free Base	Asiaticoside, a trisaccaride triterpene from Centella asiatica, suppresses TGF-β/Smad signaling through inducing Smad7 and inhibiting TGF-βRI and TGF-βRII in keloid fibroblasts; Asiaticoside shows antioxidant, anti-inflammatory, and anti-ulcer properties.	C48H78O19	C[C@@H]1CC[C@@]2(C(O[C@@H]3O[C@H](CO[C@H]4[C@H](O)[C@@H](O)[C@H](O[C@@]5([H])[C@H](O)[C@H](O)[C@@H](O)[C@H](C)O5)[C@@H](CO)O4)[C@@H](O)[C@H](O)[C@H]3O)=O)[C@@](C6=CC[C@@]([C@](C[C@@H](O)[C@H](O)[C@]7(CO)C)(C)[C@@]7([H])CC8)([H])[C@]8(C)[C@]6(C)CC2)([H])[C@H]1C	DMSO : 50 mg/mL (52.13 mM; Need ultrasonic)	DMSO Solution	30133	10mM * 50uL	https://www.medchemexpress.com/Asiaticoside.html	Apoptosis; Immunology/Inflammation; Metabolic Enzyme/Protease; NF-κB; Stem Cell/Wnt; TGF-beta/Smad	Inflammation/Immunology; Neurological Disease; Cardiovascular Disease; Cancer	No Development Reported
HYCPK11036	D2	N/A	HY-N0004	Oridonin	NSC-250682; Isodonol	28957-04-2	364.43	Akt; Bacterial	Free Base	Oridonin (NSC-250682), a diterpenoid isolated from Rabdosia rubescens, acts as an inhibitor of AKT, with IC50s of 8.4 and 8.9 μM for AKT1 and AKT2; Oridonin possesses anti-tumor, anti-bacterial and anti-inflammatory effects.	C20H28O6	O[C@@H]1[C@]2(CO3)[C@@]([C@H](O)[C@]3(O)[C@]45[C@@]2([H])CC[C@](C(C5=O)=C)([H])[C@@]4([H])O)([H])C(C)(C)CC1	DMSO : ≥ 150 mg/mL (411.60 mM)	DMSO Solution	30796	10mM * 50uL	https://www.medchemexpress.com/Oridonin.html	Anti-infection; PI3K/Akt/mTOR	Cancer; Infection; Inflammation/Immunology	No Development Reported
HYCPK11036	D3	N/A	HY-B1025	Digoxigenin	Lanadigenin	1672-46-4	390.51	Others	Free Base	Digoxigenin is a hapten, a small molecule with high antigenicity, that is used in many molecular biology applications, as an alternative probe labeling for in situ hybridization	C23H34O5	O=C1OCC([C@H]2CC[C@]3(O)[C@]4([H])CC[C@]5([H])C[C@@H](O)CC[C@]5(C)[C@@]4([H])C[C@@H](O)[C@]23C)=C1	DMSO : ≥ 125 mg/mL (320.09 mM)	DMSO Solution	32604	10mM * 50uL	https://www.medchemexpress.com/Digoxigenin.html	Others	Inflammation/Immunology	No Development Reported
HYCPK11036	D4	N/A	HY-B0900	Anethole	Anise camphor;p-Propenylanisole;Isoestragole	104-46-1	148.20	Others	Free Base	Anethole is a type of aromatic compound that occurs widely in nature, widely used as a flavoring substance.	C10H12O	C/C=C/C1=CC=C(OC)C=C1	DMSO : ≥ 100 mg/mL (674.76 mM)	DMSO Solution	21669	10mM * 50uL	https://www.medchemexpress.com/Anethole.html	Others	Cancer	No Development Reported
HYCPK11036	D5	N/A	HY-B1468	8-Azaguanine		134-58-7	152.11	Endogenous Metabolite; Nucleoside Antimetabolite/Analog	Free Base	8-Azaguanine is a purine analogue which shows antineoplastic activity.	C4H4N6O	O=C1C(N=NN2)=C2N=C(N)N1	DMSO : 2.44 mg/mL (16.04 mM; Need ultrasonic)	DMSO Solution	30126	10mM * 50uL	https://www.medchemexpress.com/8-Azaguanine.html	Cell Cycle/DNA Damage; Metabolic Enzyme/Protease	Cancer	No Development Reported
HYCPK11036	D6	N/A	HY-N1412	1,3-Dicaffeoylquinic acid	1,3-O-Dicaffeoylquinic acid;1,5-Dicaffeoylquinic acid	19870-46-3	516.45	Akt; PI3K; Reactive Oxygen Species	Free Acid	1,3-Dicaffeoylquinic acid is a caffeoylquinic acid derivative that exhibits antioxidant activity and radical scavenging activity.	C25H24O12	O=C([C@@]1(OC(/C=C/C2=CC=C(O)C(O)=C2)=O)C[C@@H](OC(/C=C/C3=CC=C(O)C(O)=C3)=O)[C@H](O)[C@H](O)C1)O	DMSO : 100 mg/mL (193.63 mM; Need ultrasonic)	DMSO Solution	29984	10mM * 50uL	https://www.medchemexpress.com/1,3-Dicaffeoylquinic-acid.html	Immunology/Inflammation; Metabolic Enzyme/Protease; NF-κB; PI3K/Akt/mTOR	Neurological Disease	No Development Reported
HYCPK11036	D7	N/A	HY-N0360	Dihydrotanshinone I		87205-99-0	278.30	SARS-CoV	Free Base	Dihydrotanshinone I is a natural compound extracted from Salvia miltiorrhiza Bunge which has been widely used for treating cardiovascular diseases. Dihydrotanshinone I exhibits entry-blocking effect for MERS-CoV.	C18H14O3	O=C(C1=C2C=CC3=C1C=CC=C3C)C(C4=C2OC[C@@H]4C)=O	DMSO : 4.76 mg/mL (17.10 mM; Need ultrasonic)	DMSO Solution	28182	10mM * 50uL	https://www.medchemexpress.com/Dihydrotanshinone-I.html	Anti-infection	Cardiovascular Disease	No Development Reported
HYCPK11036	D8	N/A	HY-N1949	Homoplantaginin		17680-84-1	462.40	NF-κB; TNF Receptor	Free Base	Homoplantaginin is a flavonoid from a traditional Chinese medicine Salvia plebeia with antiinflammatory and antioxidant properties. Homoplantaginin could inhibit TNF-α and IL-6 mRNA expression, IKKβ and NF-κB phosphorylation.	C22H22O11	OC1=C(C2=O)C(OC(C3=CC=C(O)C=C3)=C2)=CC(O[C@@H]([C@@H]([C@@H](O)[C@@H]4O)O)O[C@@H]4CO)=C1OC	DMSO : 50 mg/mL (108.13 mM; Need ultrasonic)	DMSO Solution	28156	10mM * 50uL	https://www.medchemexpress.com/Homoplantaginin.html	Apoptosis; NF-κB	Inflammation/Immunology	No Development Reported
HYCPK11036	D9	N/A	HY-N1504	Loureirin B		119425-90-0	316.35	ERK; JNK; PAI-1; Potassium Channel	Free Base	Loureirin B, a flavonoid extracted from Dracaena cochinchinensis, is an inhibitor of plasminogen activator inhibitor-1 (PAI-1), with an IC50 of 26.10?μM; Loureirin B also inhibits KATP, the phosphorylation of ERK and JNK, and has anti-diabetic activity.	C18H20O5	O=C(C1=CC=C(O)C=C1)CCC2=C(OC)C=C(OC)C=C2OC	DMSO : ≥ 150 mg/mL (474.16 mM)	DMSO Solution	34808	10mM * 50uL	https://www.medchemexpress.com/Loureirin_B.html	MAPK/ERK Pathway; Membrane Transporter/Ion Channel; Metabolic Enzyme/Protease; Stem Cell/Wnt	Metabolic Disease	No Development Reported
HYCPK11036	D10	N/A	HY-16589	Oligomycin A	MCH 32	579-13-5	791.06	Antibiotic; ATP Synthase; Fungal	Free Base	Oligomycin A, created by Streptomyces, acts as a mitochondrial F0F1-ATPase inhibitor, with a Ki of 1 μM; Oligomycin A shows anti-fungal activity.	C45H74O11	O=C(/C=C/[C@H](C)[C@@H](O)[C@H](C)C([C@H](C)[C@@H](O)[C@@H]1C)=O)O[C@@]([C@@H]2C)([H])[C@H](C)[C@@]3(CC[C@H](C)[C@H](C[C@H](O)C)O3)O[C@@]2([H])CC[C@@H](CC)/C=C/C=C/C[C@@H](C)[C@H](O)[C@@](C)(O)C1=O	DMSO : 125 mg/mL (158.02 mM; Need ultrasonic); H2O : < 0.1 mg/mL (insoluble)	DMSO Solution	33452	10mM * 50uL	https://www.medchemexpress.com/Oligomycin_A.html	Anti-infection; Membrane Transporter/Ion Channel	Cancer; Infection	No Development Reported
HYCPK11036	D11	N/A	HY-N0561	Lathyrol		34420-19-4	334.45	Others	Free Base	Lathyrol is a natural product, and is used for cancer treatment.	C20H30O4	O[C@@]1(C(/C(C)=C\[C@@H](C2(C)C)[C@@H]2CCC3=C)=O)[C@]([C@H]3O)([H])[C@@H](O)[C@@H](C)C1	DMSO : ≥ 100 mg/mL (299.00 mM)	DMSO Solution	29628	10mM * 50uL	https://www.medchemexpress.com/Lathyrol.html	Others	Cancer	No Development Reported
HYCPK11036	E2	N/A	HY-N0520	Calycosin-7-O-β-D-glucoside		20633-67-4	446.40	Reactive Oxygen Species	Free Base	Calycosin-7-O-β-D-glucoside, a melanin biosynthesis inhibitor, is isolated from the methanol extract of astragalus. IC50 value: 68 μM in inhibition of Tyrosinase Target: In vitro: Calycosin-7-O-β-d-glucoside showed a melanin biosynthesis inhibition zone in a culture plate of Streptomyces bikiniensis. Furthermore, 75.78 μM of calycosin-7-O-β-d-glucoside dramatically decreased 50% of the melanin co…	C22H22O10	O=C1C2=CC=C(O[C@@H]([C@@H]([C@@H](O)[C@@H]3O)O)O[C@@H]3CO)C=C2OC=C1C4=CC(O)=C(OC)C=C4	DMSO : ≥ 100 mg/mL (224.01 mM)	DMSO Solution	20953	10mM * 50uL	https://www.medchemexpress.com/Calycosin-7-O-_beta_-D-glucoside.html	Immunology/Inflammation; Metabolic Enzyme/Protease; NF-κB	Others	No Development Reported
HYCPK11036	E3	N/A	HY-N0298	Stachydrine		471-87-4	143.18	Endogenous Metabolite; NF-κB	Free Base	Stachydrine is a major constituent of Chinese herb leonurus heterophyllus sweet used to promote blood circulation and dispel blood stasis. Stachydrine can inhibit the NF-κB signal pathway.	C7H13NO2	C[N+]1(C)[C@H](C([O-])=O)CCC1	H2O : 100 mg/mL (698.42 mM; Need ultrasonic); DMSO : 100 mg/mL (698.42 mM; Need ultrasonic)	DMSO Solution	23684	10mM * 50uL	https://www.medchemexpress.com/Stachydrine.html	Metabolic Enzyme/Protease; NF-κB	Cardiovascular Disease; Cancer	No Development Reported
HYCPK11036	E4	N/A	HY-79593	MRE-269	ACT-333679	475085-57-5	419.52	Prostaglandin Receptor	Free Acid	MRE-269 is an active metabolite of selexipag, and acts as a selective IP receptor agonist.	C25H29N3O3	OC(COCCCCN(C(C)C)C1=NC(C2=CC=CC=C2)=C(C3=CC=CC=C3)N=C1)=O	DMSO : ≥ 50 mg/mL (119.18 mM); H2O : < 0.1 mg/mL (insoluble)	DMSO Solution	23354	10mM * 50uL	https://www.medchemexpress.com/MRE-269.html	GPCR/G Protein	Cardiovascular Disease; Endocrinology	No Development Reported
HYCPK11036	E5	N/A	HY-N1937	Pristimerin	Celastrol methyl ester	1258-84-0	464.64	Bacterial	Free Base	Pristimerin is a potent and reversible monoacylglycerol lipase (MGL) inhibitor with an IC50 of 93 nM.	C30H40O4	C[C@](C1=CC=C(C(C)=C2O)C3=CC2=O)(CC[C@]4(C)[C@@]5([H])C[C@@](C(OC)=O)(C)CC4)[C@]5(CC[C@]13C)C	DMSO : 20 mg/mL (43.04 mM; Need ultrasonic); H2O : < 0.1 mg/mL (insoluble)	DMSO Solution	23700	10mM * 50uL	https://www.medchemexpress.com/Pristimerin.html	Anti-infection	Cancer	No Development Reported
HYCPK11036	E6	N/A	HY-N2148	Cytosporone B	Csn-B;Dothiorelone G	321661-62-5	322.40	Others	Free Base	Cytosporone B (Csn-B; Dothiorelone G) is a naturally occurring nuclear orphan receptor Nur77/NR4A1 agonist with an EC50 of 0.278 nM.	C18H26O5	O=C(OCC)CC1=CC(O)=CC(O)=C1C(CCCCCCC)=O	DMSO : ≥ 100 mg/mL (310.17 mM)	DMSO Solution	24920	10mM * 50uL	https://www.medchemexpress.com/Cytosporone_B.html	Others	Cancer	No Development Reported
HYCPK11036	E7	N/A	HY-101417	Diethyl phosphate	Diethyl phosphoric acid	598-02-7	154.10	Endogenous Metabolite	Free Acid	Diethylphosphate (DEP) is product of metabolism and of environmental degradation of a commonly used insecticide Chlorpyrifos.	C4H11O4P	O=P(OCC)(O)OCC	DMSO : ≥ 34 mg/mL (220.64 mM)	DMSO Solution	23923	10mM * 50uL	https://www.medchemexpress.com/Diethyl-phosphate.html	Metabolic Enzyme/Protease	Others	No Development Reported
HYCPK11036	E8	N/A	HY-N0271	Echinocystic acid		510-30-5	472.70	Apoptosis; Reactive Oxygen Species	Free Acid	Echinocystic acid a pentacyclic triterpene isolated from the fruits of Gleditsia sinensis Lam, has potent antioxidant, anti-inflammatory and anti-tumor properties. In vitro: Echinocystic acid (EA) inhibit the formation of osteoclast. EA inhibit RANKL-induced NF-κB activation and ERK phosphorylation in BMMs. [1] EA inhibit IL-1β-induced inflammation in chondrocytes. [2] In vivo: Echinocystic acid …	C30H48O4	CC1(C)CC[C@]2(C(O)=O)[C@H](O)C[C@@]3(C)[C@]4(C)CC[C@@]5([H])C(C)(C)[C@@H](O)CC[C@]5(C)[C@@]4([H])CC=C3[C@]2([H])C1	H2O : < 0.1 mg/mL (insoluble); DMSO : ≥ 100 mg/mL (211.55 mM)	DMSO Solution	28483	10mM * 50uL	https://www.medchemexpress.com/Echinocystic-acid.html	Apoptosis; Immunology/Inflammation; Metabolic Enzyme/Protease; NF-κB	Inflammation/Immunology; Cancer	No Development Reported
HYCPK11036	E9	N/A	HY-N0190	Amygdalin		29883-15-6	457.43	Others	Free Base	Amygdalin is a plant glucoside isolated from the stones of rosaceous fruits, such as apricots, peaches, almond, cherries, and plums.	C20H27NO11	O[C@H]1[C@H](O[C@@H](C#N)C2=CC=CC=C2)O[C@H](CO[C@H]3[C@@H]([C@H]([C@@H]([C@@H](CO)O3)O)O)O)[C@@H](O)[C@@H]1O	DMSO : ≥ 75 mg/mL (163.96 mM)	DMSO Solution	24722	10mM * 50uL	https://www.medchemexpress.com/Amygdalin.html	Others	Cancer	No Development Reported
HYCPK11036	E10	N/A	HY-B1532	Anabasine	(S)-Anabasine	494-52-0	162.23	nAChR	Free Base	Anabasine is a nicotinic receptor agonist.	C10H14N2	C1([C@H]2NCCCC2)=CC=CN=C1	DMSO : 100 mg/mL (616.41 mM; Need ultrasonic)	DMSO Solution	28509	10mM * 50uL	https://www.medchemexpress.com/Anabasine.html	Membrane Transporter/Ion Channel; Neuronal Signaling	Neurological Disease	No Development Reported
HYCPK11036	E11	N/A	HY-N0186	Indole-3-butyric acid	3-indolebutyric acid	133-32-4	203.24	Endogenous Metabolite	Free Acid	Indole-3-butyric acid (3-indolebutyric acid; IBA) is a plant growth auxin and a good rooting agent. It can promote herbs and woody ornamental plant rooting and used for improving fruit rate.	C12H13NO2	O=C(O)CCCC1=CNC2=C1C=CC=C2	DMSO : ≥ 35 mg/mL (172.21 mM)	DMSO Solution	23875	10mM * 50uL	https://www.medchemexpress.com/Indole-3-butyric-acid.html	Metabolic Enzyme/Protease	Others	No Development Reported
HYCPK11036	F2	N/A	HY-D0837	Imidazole	1,3-Diaza-2,4-cyclopentadiene;Glyoxaline	288-32-4	68.08	Others		Imidazole is a planar 5-membered ring. Imidazole is a highly polar compound. Imidazole has been used extensively as a corrosion inhibitor. Imidazole is incorporated into many important biological molecules. The most pervasive is the amino acid histidine, which has an imidazole side-chain. Imidazole is useful as a buffer in the pH range of 6.2-7.8 One of the applications of imidazole is in the pur…	C3H4N2	C1=NC=CN1	H2O : ≥ 100 mg/mL (1468.86 mM)	DMSO Solution	40639	10mM * 50uL	https://www.medchemexpress.com/Imidazole.html	Others	Others	No Development Reported
HYCPK11036	F3	N/A	HY-N0936	Coixol	6-Methoxy-2-benzoxazolinone;6-MBOA	532-91-2	165.15	Others	Free Base	Coixol is a natural product extracted from Coix Lachryma-Jobi var. ma-yuen. IC50 value: Target: In vitro: Confluent NCI-H292 cells were pretreated with oleic acid, linoleic acid, glyceryl trilinoleate, beta-stigmasterol or coixol for 30 min and then stimulated with PMA (phorbol 12-myristate 13-acetate), EGF (epidermal growth factor) or TNF-α (tumor necrosis factor-α) for 24 h. Coixol inhibited th…	C8H7NO3	O=C1OC2=CC(OC)=CC=C2N1	DMSO : 100 mg/mL (605.51 mM; Need ultrasonic)	DMSO Solution	21892	10mM * 50uL	https://www.medchemexpress.com/Coixol.html	Others	Others	No Development Reported
HYCPK11036	F4	N/A	HY-112101	Prohydrojasmon (racemate)	n-Propyl dihydrojasmonate	158474-72-7	254.37	Others	Free Base	Prohydrojasmon racemate (n-Propyl dihydrojasmonate) is the racemate of Prohydrojasmon. Prohydrojasmon is a synthesized plant growth regulator[1].	C15H26O3	O=C(OCCC)CC1C(CCCCC)C(CC1)=O	DMSO : ≥ 54 mg/mL (212.29 mM)	DMSO Solution	29994	10mM * 50uL	https://www.medchemexpress.com/Prohydrojasmon_racemate.html	Others	Others	No Development Reported
HYCPK11036	F5	N/A	HY-W016562	Hippuric acid	2-Benzamidoacetic acid	495-69-2	179.17	Endogenous Metabolite	Free Acid	Hippuric Acid (2-Benzamidoacetic acid), an acyl glycine produced by the conjugation of benzoic acid and glycine, is a normal component in urine as a metabolite of aromatic compounds from food.	C9H9NO3	O=C(O)CNC(C1=CC=CC=C1)=O	DMSO : ≥ 100 mg/mL (558.13 mM)	DMSO Solution	39027	10mM * 50uL	https://www.medchemexpress.com/2-Benzamidoacetic_acid.html	Metabolic Enzyme/Protease	Metabolic Disease	No Development Reported
HYCPK11036	F6	N/A	HY-N0431	Astragaloside IV		84687-43-4	784.97	ERK; JNK; MMP	Free Base	Astragaloside IV, an active component isolated from Astragalus membranaceus, suppresses the activation of ERK1/2 and JNK, and downregulates matrix metalloproteases (MMP)-2, (MMP)-9 in MDA-MB-231 breast cancer cells.	C41H68O14	O[C@H]1[C@H](O)[C@@H](O)[C@]([H])(O[C@@H]2C(C)(C)[C@@]([C@@H](O[C@]3([H])O[C@H](CO)[C@@H](O)[C@H](O)[C@H]3O)C[C@]4([H])[C@@]56CC[C@@]7(C)[C@@]4(C)C[C@H](O)[C@]7([H])[C@]8(C)O[C@H](C(C)(O)C)CC8)([H])[C@]5(C6)CC2)OC1	DMSO : ≥ 100 mg/mL (127.39 mM)	DMSO Solution	23585	10mM * 50uL	https://www.medchemexpress.com/Astragaloside-IV.html	MAPK/ERK Pathway; Metabolic Enzyme/Protease; Stem Cell/Wnt	Cancer	No Development Reported
HYCPK11036	F7	N/A	HY-113270A	(3-Carboxypropyl)trimethylammonium chloride	γ-Butyrobetaine hydrochloride	6249-56-5	181.66	Endogenous Metabolite	Chloride	(3-Carboxypropyl)trimethylammonium chloride is angiopathic substance produced as an intermediary metabolite by gut microbiota that feed on carnitine in dietary red meat.	C7H16ClNO2	C[N+](C)(C)CCCC(O)=O.[Cl-]	DMSO : 30 mg/mL (165.14 mM; Need ultrasonic)	DMSO Solution	36008	10mM * 50uL	https://www.medchemexpress.com/_3-Carboxypropyl_trimethylammonium_chloride.html	Metabolic Enzyme/Protease	Metabolic Disease; Cardiovascular Disease	No Development Reported
HYCPK11036	F8	N/A	HY-107829	3-Aminopropionitrile fumarate (2:1)	Di-β-aminopropionitrile fumarate; β-Aminopropionitrile fumarate; β-Ammoniumpropionitrile hemifumarate	2079-89-2	256.26	Others	Fumarate	3-Aminopropionitrile fumarate (2:1) is a lathyrogen which inhibits crosslinking of collagen.	C4H4O4.2C3H6N2	NCCC#N.OC(/C=C/C(O)=O)=O.NCCC#N	H2O : 125 mg/mL (487.79 mM; Need ultrasonic)	DMSO Solution	42398	10mM * 50uL	https://www.medchemexpress.com/3-Aminopropionitrile_fumarate_2:1.html	Others	Others	No Development Reported
HYCPK11036	F9	N/A	HY-113016	Elaidic acid		112-79-8	282.46	Endogenous Metabolite	Free Acid	Elaidic acid is the major trans fat found in hydrogenated vegetable oils and can be used as a pharmaceutical solvent.	C18H34O2	CCCCCCCC/C=C/CCCCCCCC(O)=O	DMSO : 13.5 mg/mL (47.79 mM; Need ultrasonic); H2O : < 0.1 mg/mL (insoluble)	DMSO Solution	35913	10mM * 50uL	https://www.medchemexpress.com/Elaidic_acid.html	Metabolic Enzyme/Protease	Metabolic Disease	No Development Reported
HYCPK11036	F10	N/A	HY-N0274	Caffeic acid phenethyl ester		104594-70-9	284.31	Apoptosis; NF-κB	Free Base	Caffeic acid phenethyl ester is a NF-κB inhibitor.	C17H16O4	O=C(OCCC1=CC=CC=C1)/C=C/C2=CC=C(O)C(O)=C2	DMSO : 100 mg/mL (351.73 mM; Need ultrasonic); H2O : < 0.1 mg/mL (insoluble)	DMSO Solution	27734	10mM * 50uL	https://www.medchemexpress.com/Caffeic_acid_phenethyl_ester.html	Apoptosis; NF-κB	Cancer; Inflammation/Immunology	No Development Reported
HYCPK11036	F11	N/A	HY-N2022	Castanospermine		79831-76-8	189.21	Glucosidase	Free Base	Castanospermine inhibits all forms of α- and β-glucosidases, especially glucosidase l (required for glucoprotein processing by transfer of mannose and glucose from asparagine-linked lipids). target：α- and β-glucosidases. IC 50: 1.2 uM [2] in vitro :Castanospermine, [(1 S,6S,7R,8R,8aR)-1 ,6,7,8-tetrahydroxyoctahydroindolizine] is a potent and specific inhibitor of mammalian and plant α-and β-D-glu…	C8H15NO4	O[C@@H]1[C@@H](O)[C@H](O)[C@]([C@@H](O)CC2)([H])N2C1	H2O : 100 mg/mL (528.51 mM; Need ultrasonic); DMSO : 100 mg/mL (528.51 mM; Need ultrasonic)	DMSO Solution	26661	10mM * 50uL	https://www.medchemexpress.com/Castanospermine.html	Metabolic Enzyme/Protease	Cancer	No Development Reported
HYCPK11036	G2	N/A	HY-N1378	(E)-Cardamonin	(E)-Cardamomin; (E)-Alpinetin chalcone	19309-14-9	270.28	Apoptosis; TRP Channel	Free Base	(E)-Cardamonin ((E)-Cardamomin) is a novel antagonist of hTRPA1 cation channel with an IC50 of 454 nM.	C16H14O4	O=C(C1=C(OC)C=C(O)C=C1O)/C=C/C2=CC=CC=C2.[(E)]	DMSO : ≥ 28 mg/mL (103.60 mM); H2O : < 0.1 mg/mL (insoluble)	DMSO Solution	41717	10mM * 50uL	https://www.medchemexpress.com/Cardamonin.html	Apoptosis; Membrane Transporter/Ion Channel; Neuronal Signaling	Neurological Disease; Cancer	No Development Reported
HYCPK11036	G3	N/A	HY-N1484	7beta-Hydroxylathyrol		34208-98-5	350.45	Others	Free Base	7beta-Hydroxylathyrol is a natural product.	C20H30O5	C[C@H]1C[C@@](C(/C(C)=C\[C@@H](C2(C)C)[C@@H]2C[C@@H](O)C([C@@H]3O)=C)=O)(O)[C@]3([H])[C@H]1O	DMSO : 16.67 mg/mL (47.57 mM; Need ultrasonic)	DMSO Solution	29828	10mM * 50uL	https://www.medchemexpress.com/7beta-Hydroxylathyrol.html	Others	Others	No Development Reported
HYCPK11036	G4	N/A	HY-N0205	Pulchinenoside C	Anemoside B4	129741-57-7	1221.38	Others	Free Base	Pulchinenoside C (Anemoside B4) is Pulsatilla koreana Nakai that have many numerous biological effects in vitro, including enhancing hypoglycemic, anti-tumor, neuroprotective and anti-angiogenic activity.	C59H96O26	O=C([C@]1(CC[C@H]2C(C)=C)[C@@]2([H])[C@](CC[C@@]3([H])[C@]4(CC[C@]5([H])[C@@]3(CC[C@H](O[C@@](OC[C@H](O)[C@@H]6O)([H])[C@@H]6O[C@@](O[C@@H](C)[C@H](O)[C@H]7O)([H])[C@@H]7O)[C@@]5(C)CO)C)C)([H])[C@@]4(C)CC1)O[C@@H]([C@@H]([C@@H](O)[C@@H]8O)O)O[C@@H]8CO[C@@H]([C@@H]([C@@H](O)[C@@H]9O[C@@](O[C@@H](C)[C@H](O)[C@H]%10O)([H])[C@@H]%10O)O)O[C@@H]9CO	DMSO : 125 mg/mL (102.34 mM; Need ultrasonic)	DMSO Solution	34224	10mM * 50uL	https://www.medchemexpress.com/Pulchinenoside-C.html	Others	Cancer	No Development Reported
HYCPK11036	G5	N/A	HY-N1366	Herniarin	7-Methoxycoumarin;Methyl umbelliferyl ether	531-59-9	176.17	Others	Free Base	Herniarin is a natural coumarin occurs in some flowering plants, with antitumor effect.	C10H8O3	O=C1C=CC2=CC=C(OC)C=C2O1	DMSO : ≥ 125 mg/mL (709.54 mM)	DMSO Solution	30132	10mM * 50uL	https://www.medchemexpress.com/Herniarin.html	Others	Cancer	No Development Reported
HYCPK11036	G6	N/A	HY-112103	6-(γ,γ-Dimethylallylamino)purine	N6-(2-lsopentenyl)adenine	2365-40-4	203.24	Others	Free Base	6-(γ,γ-Dimethylallylamino)purine is a plant growth substance.	C10H13N5	C/C(C)=C/CNC1=C2N=CNC2=NC=N1	DMSO : 60 mg/mL (295.22 mM; Need ultrasonic)	DMSO Solution	30123	10mM * 50uL	https://www.medchemexpress.com/6-__gamma_,_gamma_-Dimethylallylamino_purine.html	Others	Others	No Development Reported
HYCPK11036	G7	N/A	HY-N0792	Tectorigenin		548-77-6	300.26	Others	Free Base	Tectorigenin is a plant isoflavonoid originally isolated from the dried flower of Pueraria thomsonii Benth.	C16H12O6	O=C1C(C2=CC=C(O)C=C2)=COC3=CC(O)=C(OC)C(O)=C13	DMSO : 120 mg/mL (399.65 mM; Need ultrasonic)	DMSO Solution	28788	10mM * 50uL	https://www.medchemexpress.com/Tectorigenin.html	Others	Inflammation/Immunology; Cancer	No Development Reported
HYCPK11036	G8	N/A	HY-N1486	Ursonic acid	3-Ketoursolic acid	6246-46-4	454.68	Apoptosis; Endogenous Metabolite	Free Acid	Ursolic acid, a naturally occurring triterpenoid, induces the apoptosis of human cancer cells through multiple signaling pathways. In vitro: Ursolic acid is important in the induction of apoptosis via AKT/NF-κB signaling suppression in T24 human bladder cancer cells and this occurs in a dose-dependent manner. Thus, Akt and NF-κB are potential targets for bladder cancer therapy and ursolic acid ma…	C30H46O3	CC1(C)C(CC[C@]2(C)[C@@]3([H])CC=C4[C@]5([H])[C@@H](C)[C@H](C)CC[C@@](C(O)=O)5CC[C@](C)4[C@@](C)3CC[C@@]12[H])=O	DMSO : 50 mg/mL (109.97 mM; ultrasonic and warming and heat to 80°C); H2O : < 0.1 mg/mL (insoluble)	DMSO Solution	24603	10mM * 50uL	https://www.medchemexpress.com/Ursonic-acid.html	Apoptosis; Metabolic Enzyme/Protease	Cancer	No Development Reported
HYCPK11036	G9	N/A	HY-B2194	γ-Oryzanol		11042-64-1	602.89	DNA Methyltransferase	Free Base	γ-Oryzanol is a potent DNA methyltransferases (DNMTs) inhibitor in the striatum of mice. γ-Oryzanol significantly inhibits the activities of DNMT1 (IC50=3.2 μM), DNMT3a (IC50=22.3 μM).	C40H58O4	C[C@@H]([C@@]1([H])CC[C@]2(C)[C@]1(C)CCC34C2CCC5[C@@]3(CC[C@H](OC(/C=C/C6=CC(OC)=C(O)C=C6)=O)C5(C)C)C4)CC/C=C(C)\C	H2O : < 0.1 mg/mL (insoluble); DMSO : 62.5 mg/mL (103.67 mM; Need ultrasonic)	DMSO Solution	26681	10mM * 50uL	https://www.medchemexpress.com/_gamma_-Oryzanol.html	Epigenetics	Metabolic Disease; Cancer	Launched
HYCPK11036	G10	N/A	HY-N1426	Raspberry ketone	Frambione;4-(4-Hydroxyphenyl)-2-butanone	5471-51-2	164.20	PPAR	Free Base	Raspberry ketone is a major aromatic compound of red raspberry, widely used as a fragrance in cosmetics and as a flavoring agent in foodstuff; also shows PPAR-α agonistic activity.	C10H12O2	CC(CCC1=CC=C(O)C=C1)=O	DMSO : 100 mg/mL (609.01 mM; Need ultrasonic)	DMSO Solution	44061	10mM * 50uL	https://www.medchemexpress.com/Raspberry_ketone.html	Cell Cycle/DNA Damage	Metabolic Disease; Cardiovascular Disease	No Development Reported
HYCPK11036	G11	N/A	HY-W012875	3-Nitropropanoic acid	β-Nitropropionic acid;Bovinocidin	504-88-1	119.08	Apoptosis; Bacterial	Free Acid	3-Nitropropanoic acid (β-Nitropropionic acid) is an irreversible inhibitor of succinate dehydrogenase. 3-Nitropropanoic acid exhibits potent antimycobacterial activity with a MIC value of 3.3 μM[1][2].	C3H5NO4	O=C(O)CC[N+]([O-])=O	DMSO : ≥ 130 mg/mL (1091.70 mM)	DMSO Solution	32872	10mM * 50uL	https://www.medchemexpress.com/3-Nitropropanoic_acid.html	Anti-infection; Apoptosis	Infection; Metabolic Disease	No Development Reported
HYCPK11036	H2	N/A	HY-N0015	Astragalin	Astragaline;3-Glucosylkaempferol;Kaempferol 3-β-D-glucopyranoside	480-10-4	448.38	Apoptosis	Free Base	Astragalin (kaempferol-3-O-glucoside) is a flavonoid with anti-inflammatory activity and newly found in persimmon leaves and green tea seeds. IC50 value: Target: in vitro: Astragalin nontoxic at ≤ 20 μM suppressed cellular induction of Toll-like receptor 4 (TLR4) and ROS production enhanced by LPS. Both LPS and H2O2 induced epithelial eotaxin-1 expression, which was blocked by astragalin. LPS act…	C21H20O11	OC1=CC2=C(C(C(O[C@@H]3O[C@H](CO)[C@@H](O)[C@H](O)[C@H]3O)=C(C4=CC=C(O)C=C4)O2)=O)C(O)=C1	DMSO : ≥ 100 mg/mL (223.03 mM)	DMSO Solution	23851	10mM * 50uL	https://www.medchemexpress.com/Astragalin.html	Apoptosis	Inflammation/Immunology; Cancer	No Development Reported
HYCPK11036	H3	N/A	HY-N0423	Sophoricoside		152-95-4	432.38	Others	Free Base	Sophoricoside is an isoflavone glycoside isolated from Sophora japonica and has anti-inflammatory, anti-cancer and immunosuppressive effects.	C21H20O10	OC1=CC(O)=C(C(C(C2=CC=C(O[C@H]3[C@H](O)[C@@H](O)[C@H](O)[C@@H](CO)O3)C=C2)=CO4)=O)C4=C1	DMSO : ≥ 150 mg/mL (346.92 mM)	DMSO Solution	28772	10mM * 50uL	https://www.medchemexpress.com/Sophoricoside.html	Others	Cancer; Inflammation/Immunology	No Development Reported
HYCPK11036	H4	N/A	HY-N0756	Bornyl acetate		76-49-3	196.29	Apoptosis	Free Base	Bornyl acetate is a potent odorant, exhibiting one of the highest flavor dilution factor (FD factor).	C12H20O2	CC1(C)[C@@]2(C)[C@H](OC(C)=O)C[C@]1([H])CC2	DMSO : ≥ 83.33 mg/mL (424.52 mM)	DMSO Solution	35520	10mM * 50uL	https://www.medchemexpress.com/Bornyl_acetate.html	Apoptosis	Cancer	No Development Reported
HYCPK11036	H5	N/A	HY-N0155	Nobiletin		478-01-3	402.39	Apoptosis; Autophagy; Reactive Oxygen Species; ROR	Free Base	Nobiletin is a poly-methoxylated flavone from the citrus peel that improves memory loss. Nobiletin is a retinoid acid receptor-related orphan receptors (RORs) agonist. Nobiletin can reduce reactive oxygen species (ROS) levels in differentiated C2C12 myotubes and has anti-inflammation and anti-cancer properties, including anti-angiogenesis, anti-proliferation, anti-metastasis and induced apoptosis…	C21H22O8	O=C1C=C(C2=CC=C(OC)C(OC)=C2)OC3=C(OC)C(OC)=C(OC)C(OC)=C13	DMSO : 100 mg/mL (248.52 mM; Need ultrasonic)	DMSO Solution	20236	10mM * 50uL	https://www.medchemexpress.com/Nobiletin.html	Apoptosis; Autophagy; Immunology/Inflammation; Metabolic Enzyme/Protease; NF-κB	Cancer; Inflammation/Immunology; Neurological Disease	No Development Reported
HYCPK11036	H6	N/A	HY-N0509	Astilbin		29838-67-3	450.39	Keap1-Nrf2; NF-κB; TNF Receptor	Free Base	Astilbin, a flavonoid compound, is isolated from the rhizome of Smilax glabra. Astilbin enhances NRF2 activation. Astilbin also suppresses TNF-α expression and NF-κB activation.	C21H22O11	O=C1[C@@H]([C@@H](C2=CC(O)=C(O)C=C2)OC3=CC(O)=CC(O)=C13)O[C@@](O[C@@H](C)[C@H](O)[C@H]4O)([H])[C@@H]4O	DMSO : 100 mg/mL (222.03 mM; Need ultrasonic)	DMSO Solution	31587	10mM * 50uL	https://www.medchemexpress.com/Astilbin.html	Apoptosis; NF-κB	Inflammation/Immunology; Cancer	No Development Reported
HYCPK11036	H7	N/A	HY-N0674A	Dehydrocorydaline (chloride)	13-Methylpalmatine (chloride)	10605-03-5	401.88	Autophagy; Bcl-2 Family; Caspase; p38 MAPK; Parasite; PARP	Chloride	Dehydrocorydaline chloride (13-Methylpalmatine chloride) is an alkaloid isolated from traditional Chinese herb Corydalis yanhusuo W.T. Wang. Dehydrocorydaline regulates protein expression of Bax, Bcl-2; activates caspase-7, caspase-8, and inactivates PARP[1]. Dehydrocorydaline chloride elevates p38 MAPK activation. Anti-inflammatory and anti-cancer activities.[2]. Dehydrocorydaline chloride shows…	C22H24ClNO4	CC1=C(C=CC(OC)=C2OC)C2=C[N+]3=C1C4=CC(OC)=C(OC)C=C4CC3.[Cl-]	DMSO : 25 mg/mL (62.21 mM; Need ultrasonic)	DMSO Solution	22710	10mM * 50uL	https://www.medchemexpress.com/Dehydrocorydaline-chloride.html	Anti-infection; Apoptosis; Autophagy; Cell Cycle/DNA Damage; Epigenetics; MAPK/ERK Pathway	Cancer; Infection	No Development Reported
HYCPK11036	H8	N/A	HY-N0720	Neobavaisoflavone		41060-15-5	322.35	Apoptosis	Free Base	Neobavaisoflavone, an isoflavone isolated from Psoralea corylifolia, has striking anti-inflammatory and anti-cancer effects. IC50 value: 42.93 μM (toward CCRF-CEM cells); 114.64 μM [against HCT116 (p53(+/+)) cells] [2] Target: In vitro: In the cancer cells, neobavaisoflavone sensitizes human U373MG glioma cells to TRAIL-mediated apoptosis; upregulated DR5 expression; induced TRAIL-mediated apopto…	C20H18O4	O=C1C(C2=CC=C(O)C(C/C=C(C)\C)=C2)=COC3=CC(O)=CC=C13	DMSO : ≥ 31 mg/mL (96.17 mM)	DMSO Solution	32911	10mM * 50uL	https://www.medchemexpress.com/Neobavaisoflavone.html	Apoptosis	Cancer	No Development Reported
HYCPK11036	H9	N/A	HY-N1354	Reynoutrin	Quercetin-3-D-xyloside;Reinutrin	549-32-6	434.35	Reactive Oxygen Species	Free Base	Reynoutrin (Quercetin-3-D-xyloside) is a flavonoid from Psidium cattleianum, with antioxidant and radical-scavenging activity[1].	C20H18O11	O=C1C(O[C@H]2[C@@H]([C@H]([C@@H](CO2)O)O)O)=C(C3=CC=C(O)C(O)=C3)OC4=CC(O)=CC(O)=C14	DMSO : 150 mg/mL (345.34 mM; Need ultrasonic)	DMSO Solution	39726	10mM * 50uL	https://www.medchemexpress.com/Reynoutrin.html	Immunology/Inflammation; Metabolic Enzyme/Protease; NF-κB	Metabolic Disease	No Development Reported
HYCPK11036	H10	N/A	HY-113236	p-Synephrine		614-35-7	167.21	Endogenous Metabolite	Free Base	p-Synephrine is an organic compound, found in multiple biofluids, such as urine and blood.	C9H13NO2	OC1=CC=C([C@@H](O)CNC)C=C1	H2O : 2 mg/mL (11.96 mM; Need ultrasonic)	DMSO Solution	40985	10mM * 50uL	https://www.medchemexpress.com/p-Synephrine.html	Metabolic Enzyme/Protease	Others	No Development Reported
HYCPK11036	H11	N/A	HY-B1205	Atropine	Tropine tropate;DL-Hyoscyamine	51-55-8	289.37	Endogenous Metabolite; mAChR	Free Base	Atropine (Tropine tropate) is a competitive muscarinic acetylcholine receptor (mAChR) antagonist, with anti-myopia effect. Atropine blocks the inhibitory effect of ACh on heart rate and contractility, potentially also leading to tachyarrhythmias[1].	C17H23NO3	O=C(O[C@@H]1C[C@@H](N2C)CC[C@@H]2C1)C(CO)C3=CC=CC=C3	DMSO : ≥ 96.6 mg/mL (333.83 mM); H2O : 2.9 mg/mL (10.02 mM; Need ultrasonic and warming)	DMSO Solution	34173	10mM * 50uL	https://www.medchemexpress.com/Atropine.html	GPCR/G Protein; Metabolic Enzyme/Protease; Neuronal Signaling	Neurological Disease	Launched
HYCPK11037	A2	N/A	HY-N0615	Notoginsenoside R1	Sanchinoside R1;Sanqi glucoside R1	80418-24-2	933.13	Amyloid-β	Free Base	Notoginsenoside R1, the main bioactive component in panaxnotoginseng, is reported to have some neuronal protective, antihypertensive effects. IC50 value: Target: In vitro: In vivo: Notoginsenoside R1 significantly reduce blood pressure in spontaneously hypertensive rats and induce nitric oxide generation through increasing the phosphorylation of iNOS. Notoginsenoside R1 reduces the caudal blood p…	C47H80O18	C[C@]([C@@](C[C@H]1O)([H])[C@]2(CC[C@@H]3O)C)(C[C@H](O[C@@](O[C@H](CO)[C@@H](O)[C@@H]4O)([H])[C@@H]4O[C@@](OC[C@@H](O)[C@@H]5O)([H])[C@@H]5O)[C@@]2([H])C3(C)C)[C@]6([C@@]1([H])[C@]([C@@](CC/C=C(C)/C)(C)O[C@@H]([C@@H]([C@@H](O)[C@@H]7O)O)O[C@@H]7CO)([H])CC6)C	DMSO : ≥ 100 mg/mL (107.17 mM)	DMSO Solution	22480	10mM * 50uL	https://www.medchemexpress.com/Notoginsenoside-R1.html	Neuronal Signaling	Others	No Development Reported
HYCPK11037	A3	N/A	HY-N0784	Ginkgolide B	BN-52021	15291-77-7	424.40	Endogenous Metabolite	Free Base	Ginkgolide B (BN-52021), an important active terpenoid from Ginkgo biloba leaves, is reported to increase cell viability and decrease cell apoptosis. IC50 value: Target: In vitro: Ginkgolide B (0.2 or 0.4 μg/ml) was added to the culture medium in vitro led to increases in cell viability and decreases in the number of hippocampal cells undergoing AAPH-induced apoptosis [1]. Ginkgolide B caused a d…	C20H24O10	O[C@@H]1C(C2([C@H]3O)[C@](OC3=O)([H])O4)([C@@](O5)([H])C[C@H]2C(C)(C)C)C4(C5=O)[C@@](O)([C@@H]6C)[C@@]1([H])OC6=O	DMSO : ≥ 100 mg/mL (235.63 mM)	DMSO Solution	21391	10mM * 50uL	https://www.medchemexpress.com/Ginkgolide-B.html	Metabolic Enzyme/Protease	Cancer	No Development Reported
HYCPK11037	A4	N/A	HY-N0016	Glycitein	Glycetein	40957-83-3	284.26	Apoptosis	Free Base	Glycitein is a soybean (yellow cultivar) isoflavonoid; used in combination with other isoflavonoids such as genistein and daidzein to study apoptosis and anti-oxidation processes.	C16H12O5	O=C(C(C1=CC=C(O)C=C1)=CO2)C3=C2C=C(O)C(OC)=C3	DMSO : 25 mg/mL (87.95 mM; Need ultrasonic)	DMSO Solution	29371	10mM * 50uL	https://www.medchemexpress.com/Glycitein.html	Apoptosis	Cancer	No Development Reported
HYCPK11037	A5	N/A	HY-13503	Epothilone A	Epo A	152044-53-6	493.66	Apoptosis; Microtubule/Tubulin	Free Base	Epothilone A is a competitive inhibitor of the binding of [3H] paclitaxel to tubulin polymers, with a Ki of 0.6-1.4 μM.	C26H39NO6S	O=C(C[C@H](O)C1(C)C)O[C@H](/C(C)=C/C2=CSC(C)=N2)C[C@]3([H])O[C@]3([H])CCC[C@H](C)[C@H](O)[C@@H](C)C1=O	DMSO : 125 mg/mL (253.21 mM; Need ultrasonic)	DMSO Solution	35255	10mM * 50uL	https://www.medchemexpress.com/Epothilone_A.html	Apoptosis; Cell Cycle/DNA Damage; Cytoskeleton	Cancer	No Development Reported
HYCPK11037	A6	N/A	HY-N0285	Imperatorin	Ammidin	482-44-0	270.28	AChE; TRP Channel	Free Base	Imperatorin is an effective of NO synthesis inhibitor (IC50=9.2 μmol), which also is a BChE inhibitor (IC50=31.4 μmol). Imperatorin is a weak agonist of TRPV1 with EC50 of 12.6±3.2 μM.	C16H14O4	O=C1C=CC2=CC3=C(OC=C3)C(OC/C=C(C)/C)=C2O1	H2O : < 0.1 mg/mL (insoluble); DMSO : 50 mg/mL (184.99 mM; Need ultrasonic)	DMSO Solution	25256	10mM * 50uL	https://www.medchemexpress.com/Imperatorin.html	Membrane Transporter/Ion Channel; Neuronal Signaling	Neurological Disease	No Development Reported
HYCPK11037	A7	N/A	HY-N2380	N-Benzoyl-(2R,3S)-3-phenylisoserine		132201-33-3	285.29	Others	Free Acid	N-Benzoyl-(2R,3S)-3-phenylisoserine is a Taxol C-13 Side Chain and crucial for the strong antitumor activity of Taxol[1].	C16H15NO4	O=C(C1=CC=CC=C1)N[C@](C2=CC=CC=C2)([H])[C@@H](O)C(O)=O	DMSO : ≥ 160 mg/mL (560.83 mM)	DMSO Solution	36973	10mM * 50uL	https://www.medchemexpress.com/N-Benzoyl-_2R,3S_-3-phenylisoserine.html	Others	Cancer	No Development Reported
HYCPK11037	A8	N/A	HY-N0619	Mulberroside A		102841-42-9	568.52	Interleukin Related; TNF Receptor; Tyrosinase	Free Base	Mulberroside A is one of the main bioactive constituent in mulberry (Morus alba L.)[1]. Mulberroside A decreases the expressions of TNF-α, IL-1β, and IL-6 and inhibits the activation of NALP3, caspase-1, and NF-κB and the phosphorylation of ERK, JNK, and p38, exhibiting anti-inflammatory antiapoptotic effects[2]. Mulberroside A shows inhibitory activity against mushroom tyrosinase with an IC50 of…	C26H32O14	O[C@H]([C@@H](O)[C@@H]1O)[C@@H](O[C@@H]1CO)OC2=CC(/C=C/C(C=CC(O[C@@H]([C@@H]([C@@H](O)[C@@H]3O)O)O[C@@H]3CO)=C4)=C4O)=CC(O)=C2	DMSO : ≥ 100 mg/mL (175.90 mM)	DMSO Solution	17337	10mM * 50uL	https://www.medchemexpress.com/Mulberroside-A.html	Apoptosis; Immunology/Inflammation; Metabolic Enzyme/Protease	Inflammation/Immunology	No Development Reported
HYCPK11037	A9	N/A	HY-N0741A	Leonurine (hydrochloride)	SCM-198 hydrochloride	24735-18-0	347.79	Autophagy	Hydrochloride	Leonurine hydrochloride is an alkaloid isolated from Herba leonuri, with anti-oxidative and anti-inflammatory.	C14H22ClN3O5	O=C(OCCCCNC(N)=N)C1=CC(OC)=C(O)C(OC)=C1.[H]Cl	DMSO : ≥ 31 mg/mL (89.13 mM); H2O : 5 mg/mL (14.38 mM; Need ultrasonic)	DMSO Solution	22721	10mM * 50uL	https://www.medchemexpress.com/Leonurine-hydrochloride.html	Autophagy	Inflammation/Immunology; Cancer	No Development Reported
HYCPK11037	A10	N/A	HY-B0778	Milbemycin oxime		129496-10-2	1097.38	Antibiotic; Parasite	Free Base	Milbemycin oxime is a veterinary drug from the group of milbemycins, used as a broad spectrum antiparasitic.	C63H88N2O14	CC1=C[C@@H]2[C@@]3(O)[C@H](OC/C3=C\C=C\[C@H](C)C/C(C)=C/C[C@@H](O[C@@]4(CC[C@H](C)[C@@H](C)O4)C5)C[C@@H]5OC2=O)/C1=N\O.CC6=C[C@@H]7[C@@]8(O)[C@H](OC/C8=C\C=C\[C@H](C)C/C(C)=C/C[C@@H](O[C@@]9(CC[C@H](C)[C@@H](CC)O9)C%10)C[C@@H]%10OC7=O)/C6=N\O	DMSO : ≥ 100 mg/mL (91.13 mM); H2O : < 0.1 mg/mL (insoluble)	DMSO Solution	16650	10mM * 50uL	https://www.medchemexpress.com/Milbemycin-oxime.html	Anti-infection	Infection	No Development Reported
[truncated: 1,588 more rows]
