# Supplementary material for: Chemical priming of hypoxia responses via PLANT CYSTEINE OXIDASE inhibition improves flooding tolerance
Source: Plant Physiol. 2026 Jul 14;201(3):kiag505. doi: 10.1093/plphys/kiag505 (PMC13418359; doi:10.1093/plphys/kiag505)
Supplement: kiag505_Supplementary_Data [file kiag505_supplementary_data.zip › Table S2.xlsx]

## Sheet: Summary
Table S2. Quantification of pADH::LUC reporter activity for 2237 bioactive molecules.
Plate number	Number of molecules
HYCPK11029	80
HYCPK11030	80
HYCPK11031	80
HYCPK11032	80
HYCPK11033	80
HYCPK11034	80
HYCPK11035	80
HYCPK11036	80
HYCPK11037	80
HYCPK11038	80
HYCPK11039	80
HYCPK11040	80
HYCPK11041	80
HYCPK11042	80
HYCPK11043	80
HYCPK11044	80
HYCPK11045	80
HYCPK11046	80
HYCPK11047	80
HYCPK11048	80
HYCPK11049	80
HYCPK11050	80
HYCPK11051	80
HYCPK11052	80
HYCPK11053	80
HYCPK11054	80
HYCPK11055	53
HYCPK11056-57-58	63
HYCPK11059-60	41

## Sheet: HYCPK11029
n° plate	Row/line	Molecule	cps	Rel cps
Plate HYCPK11029	Mock		2037.07	1
	A2	2'-Hydroxy-4'-methylacetophenone	1722	0.845334
	A3	Glycochenodeoxycholic acid (sodium salt)	7718	3.78878
	A4	Castor oil	2109	1.03531
	A5	Medroxyprogesterone acetate	1446	0.709845
	A6	L-Alanyl-L-glutamine	1621	0.795753
	A7	Oxypurinol	6521	3.20117
	A8	L-Phenylalanine	1455	0.714263
	A9	Fosinopril (sodium)	2063	1.01273
	A10	1-Methyladenine	1750	0.859079
	A11	L-Isoleucine	1612	0.791334
	B2	Dicoumarol	2597	1.27487
	B3	Lincomycin (hydrochloride monohydrate)	7092	3.48148
	B4	L-m-Tyrosine	497	0.243978
	B5	4-Guanidinobutanoic acid	589	0.289141
	B6	DL-Homocystine	442	0.216979
	B7	Disodium 5'-inosinate	3592	1.76332
	B8	Smilagenin	2266	1.11238
	B9	Phytic acid	3601	1.76774
	B10	Paliperidone	4716	2.3151
	B11	L-Cycloserine	2947	1.44669
	C2	Capreomycin (sulfate)	4016	1.97146
	C3	Gatifloxacin (hydrochloride)	7009	3.44073
	C4	Agrimol B	2395	1.17571
	C5	Jatrorrhizine (chloride)	626	0.307305
	C6	Scyllo-Inositol	995	0.488448
	C7	Pefloxacin (mesylate)	8353	4.10051
	C8	Flavin Adenine Dinucleotide Disodium	580	0.284723
	C9	Mupirocin	1041	0.511029
	C10	D-Alanine	1667	0.818334
	C11	Baicalein	1999	0.981314
	D2	Acetylcysteine	654	0.32105
	D3	Oxytetracycline	1133	0.556192
	D4	Oxybutynin (chloride)	1013	0.497284
	D5	Tiopronin	1326	0.650936
	D6	Vitamin B12	580	0.284723
	D7	Deapioplatycodin D	2984	1.46485
	D8	Panaxatriol	737	0.361795
	D9	Ethionamide	976	0.479121
	D10	6-Acetamidohexanoic acid	193	0.0947441
	D11	Acetylcholine (chloride)	2229	1.09422
	E2	β-Carotene	1851	0.90866
	E3	Estriol	414	0.203234
	E4	Fusidic acid (sodium salt)	1114	0.546865
	E5	Chloroxine	608	0.298469
	E6	Bis(2-ethylhexyl) phthalate	2109	1.03531
	E7	Bavachalcone	1032	0.506611
	E8	Lasalocid (sodium)	1022	0.501702
	E9	Atractylenolide I	838	0.411376
	E10	L-Carnitine	2220	1.0898
	E11	8-Gingerol	1262	0.619519
	F2	Vidarabine	543	0.26656
	F3	Arctiin	1050	0.515447
	F4	Sorbic acid	1068	0.524284
	F5	Hypericin	322	0.158071
	F6	Prednisone	3914	1.92139
	F7	Tosufloxacin (tosylate hydrate)	5194	2.54975
	F8	D-Glucuronic acid lactone	1474	0.72359
	F9	Diphenhydramine (hydrochloride)	746	0.366213
	F10	Sesamoside	2118	1.03973
	F11	L-Ornithine	1363	0.6691
	G2	Ancitabine (hydrochloride)	672	0.329886
	G3	Deoxycholic acid sodium salt	2533	1.24346
	G4	Eriodictyol	1068	0.524284
	G5	Cinnamaldehyde	2109	1.03531
	G6	1,2-Dimethoxybenzene	2137	1.04906
	G7	Danthron	341	0.167398
	G8	Nithiamide	322	0.158071
	G9	6-Aminocaproic acid	5250	2.57724
	G10	D-α-Tocopherol acetate	3509	1.72258
	G11	N6-Methyladenosine	1658	0.813916
	H2	α-L-Rhamnose monohydrate	1363	0.6691
	H3	Prim-O-glucosylcimifugin	5710	2.80305
	H4	L-Arginine	1750	0.859079
	H5	Ginsenoside Re	507	0.248887
	H6	Phthalylsulfacetamide	2524	1.23904
	H7	Sisomicin (sulfate)	2837	1.39269
	H8	5-Amino-3H-imidazole-4-Carboxamide	608	0.298469
	H9	Mecarbinate	1197	0.58761
	H10	Citric acid (trilithium salt tetrahydrate)	2726	1.3382
	H11	trans-Cinnamic acid	2081	1.02157
	Bortezomib		8752	4.29638

## Sheet: HYCPK11030
n° plate	Row/line	Molecule	cps	Rel cps
Plate HYCPK11030	Mock		2037.07	1
	A2	Ellagic acid	3104	1.52376
	A3	Uridine-5'-diphosphate disodium salt	2827	1.38778
	A4	Tramiprosate	2477	1.21596
	A5	Hypoxanthine	1547	0.759426
	A6	L-Glutamine	1078	0.529193
	A7	Estradiol benzoate	2128	1.04464
	A8	Cefaclor	1225	0.601355
	A9	Levofloxacin	1234	0.605773
	A10	Fisetin	2054	1.00831
	A11	Thymopentin (acetate)	5351	2.62682
	B2	Berberine (chloride)	1824	0.895406
	B3	Bilirubin	2395	1.17571
	B4	Hematoporphyrin	1409	0.691681
	B5	Vinpocetine	2459	1.20713
	B6	Corynoline	2137	1.04906
	B7	(+)-Camphor	1953	0.958732
	B8	4,4'-Dimethoxychalcone	3831	1.88065
	B9	Cyclo(his-pro) (TFA)	930	0.456539
	B10	Pentamidine (isethionate)	1989	0.976405
	B11	Amphotericin B	4706	2.31019
	C2	α-Lactose	1649	0.809498
	C3	N-Acetyl-L-tyrosine	4550	2.23361
	C4	Sodium 2-hydroxybutanoate	1105	0.542447
	C5	Eriocitrin	4200	2.06179
	C6	Isochlorogenic acid A	1170	0.574356
	C7	Noscapine	3463	1.69999
	C8	Mollugin	433	0.212561
	C9	Vincamine	2689	1.32004
	C10	Malotilate	516	0.253306
	C11	Chlortetracycline (hydrochloride)	534	0.262142
	D2	Amentoflavone	1363	0.6691
	D3	1-Monomyristin	2634	1.29304
	D4	Paromomycin (sulfate)	267	0.131071
	D5	Streptomycin (sulfate)	4716	2.3151
	D6	Procyanidin C1	3076	1.51002
	D7	Onjisaponin B	1925	0.944987
	D8	Obacunone	1916	0.940569
	D9	Cinobufotalin	1170	0.574356
	D10	Schisanhenol	1280	0.628355
	D11	7-Methylguanosine	1787	0.877242
	E2	3-Epiursolic Acid	728	0.357377
	E3	Fangchinoline	350	0.171816
	E4	Tabersonine	746	0.366213
	E5	Sakuranetin	7350	3.60813
	E6	Dehydrocostus Lactone	2081	1.02157
	E7	Aloe emodin	258	0.126653
	E8	Vasicine (hydrochloride)	2413	1.18455
	E9	Tricin	893	0.438376
	E10	Liquiritigenin	2754	1.35194
	E11	Neferine	414	0.203234
	F2	Succinylsulfathiazole	3960	1.94397
	F3	6-Benzylaminopurine	341	0.167398
	F4	Dipotassium glycyrrhizinate	543	0.26656
	F5	Yunaconitine	589	0.289141
	F6	Atractyloside (potassium salt)	5222	2.56349
	F7	Aloperine	571	0.280305
	F8	Phthalic acid	718	0.352468
	F9	4,5-Dicaffeoylquinic acid	5112	2.50949
	F10	Gomisin G	295	0.144816
	F11	Sinapinic acid	783	0.384376
	G2	Gossypol (acetic acid)	1897	0.931242
	G3	Brefeldin A	497	0.243978
	G4	Guggulsterone	792	0.388795
	G5	Tedizolid (phosphate)	322	0.158071
	G6	Ergothioneine	5167	2.53649
	G7	Pentacosanoic acid	2100	1.03089
	G8	(2S,3R,4S)-4-Hydroxyisoleucine	930	0.456539
	G9	Xanthocillin X permethyl ether	562	0.275887
	G10	Sulfalene	3168	1.55518
	G11	γ-Glu-Phe	1299	0.637682
	H2	(-)-Sparteine (sulfate pentahydrate)	1492	0.732426
	H3	Oglufanide	608	0.298469
	H4	Glycitin	884	0.433958
	H5	Schisandrin A	3095	1.51934
	H6	Sitafloxacin (hydrate)	3730	1.83107
	H7	Succinic acid	1649	0.809498
	H8	Neochlorogenic acid	1096	0.538029
	H9	Pseudouridine	958	0.470284
	H10	Nigakinone	755	0.370631
	H11	Praeruptorin B	1584	0.777589
	Bortezomib		8752	4.29638

## Sheet: HYCPK11031
n° plate	Row/line	Molecule	cps	Rel cps
Plate HYCPK11031	Mock		2037.07	1
	A2	Proxyphylline	2542	1.24787
	A3	Byakangelicol	1179	0.578774
	A4	Sucralose	1170	0.574356
	A5	Nanchangmycin	718	0.352468
	A6	Tomatine	2920	1.43343
	A7	Pinocembrin	4237	2.07995
	A8	Kanamycin (sulfate)	626	0.307305
	A9	7-Hydroxy-3,4-dihydro-2(1H)-quinolinone	3896	1.91256
	A10	Aminooxyacetic acid hemihydrochloride	1621	0.795753
	A11	L-Ascorbic acid (sodium salt)	626	0.307305
	B2	Camalexin	1722	0.845334
	B3	Epigoitrin	3242	1.59151
	B4	Histamine (phosphate)	3168	1.55518
	B5	Fenspiride (Hydrochloride)	442	0.216979
	B6	Vancomycin (hydrochloride)	976	0.479121
	B7	Gabapentin	1870	0.917987
	B8	Quercitrin	967	0.474702
	B9	6-Methylcoumarin	2026	0.994568
	B10	Sulfaquinoxaline (sodium salt)	1446	0.709845
	B11	Tubeimoside I	5148	2.52716
	C2	Nuciferine	4872	2.39168
	C3	Rebaudioside C	774	0.379958
	C4	Pseudoginsenoside F11	3021	1.48302
	C5	4-Acetamidobutanoic acid	2164	1.06231
	C6	Protocatechuic acid	2164	1.06231
	C7	Baohuoside I	2293	1.12564
	C8	D-(+)-Melezitose	1114	0.546865
	C9	Demethoxycurcumin	903	0.443285
	C10	Ginsenoside C-K	1345	0.660264
	C11	Tripterin	5342	2.6224
	D2	trans-Trimethoxyresveratrol	7792	3.82511
	D3	Pimelic acid	1225	0.601355
	D4	7-Methoxyisoflavone	691	0.339213
	D5	Jujuboside A	461	0.226306
	D6	Galangin	488	0.23956
	D7	Phthalylsulfathiazole	1160	0.569447
	D8	Corynoxine	580	0.284723
	D9	alpha-Hederin	1704	0.836497
	D10	Albiflorin	2275	1.1168
	D11	Schisandrin B	1906	0.93566
	E2	[6]-Gingerol	2358	1.15755
	E3	Nocodazole	580	0.284723
	E4	Honokiol	2146	1.05348
	E5	Synephrine (hydrochloride)	2201	1.08048
	E6	GS967	304	0.149234
	E7	Ginkgolic Acid	1041	0.511029
	E8	Columbin	682	0.334795
	E9	Leupeptin (hemisulfate)	1474	0.72359
	E10	Cephalomannine	857	0.420703
	E11	Methyl 3,4-dihydroxybenzoate	1428	0.701008
	F2	4'-Demethylepipodophyllotoxin	1778	0.872824
	F3	(±)-Huperzine A	2081	1.02157
	F4	Marbofloxacin	3380	1.65925
	F5	Griseofulvin	479	0.235142
	F6	Santacruzamate A	2238	1.09864
	F7	Salicyl alcohol	3316	1.62783
	F8	Schisandrol B	930	0.456539
	F9	Bergaptol	276	0.135489
	F10	Ginsenoside Rd	1824	0.895406
	F11	Afalanine	1280	0.628355
	G2	Valnemulin (Hydrochloride)	571	0.280305
	G3	Doramectin	700	0.343632
	G4	Enrofloxacin	893	0.438376
	G5	3-Methylpyrazole	1916	0.940569
	G6	Chrysin	3076	1.51002
	G7	Dinitolmide	1814	0.890497
	G8	Dioscin	2597	1.27487
	G9	Gynostemma Extract	230	0.112908
	G10	Salinomycin	1041	0.511029
	G11	Ftaxilide	2137	1.04906
	H2	Rubusoside	433	0.212561
	H3	Lasalocid	1851	0.90866
	H4	Quinidine	2367	1.16197
	H5	Corylin	4181	2.05246
	H6	Epmedin C	1225	0.601355
	H7	Demethyleneberberine	1114	0.546865
	H8	Docetaxel (Trihydrate)	1096	0.538029
	H9	Methyl deacetylasperulosidate	332	0.16298
	H10	Allosecurinine	6143	3.01561
	H11	(R,R)-Secoisolariciresinol diglucoside	3325	1.63225
	Bortezomib		8752	4.29638

## Sheet: HYCPK11032
n° plate	Row/line	Molecule	cps	Rel cps
	Mock		2037.07	1
Plate HYCPK11032	A2	Cholic acid (sodium)	1096	0.538029
	A3	Berbamine	2174	1.06722
	A4	Estrone	1197	0.58761
	A5	Rhapontigenin	1418	0.696099
	A6	(S)-Glutamic acid	1087	0.533611
	A7	5-Hydroxyflavone	2303	1.13055
	A8	alpha-Mangostin	516	0.253306
	A9	Ginkgolide A	4246	2.08437
	A10	Dehydrodiisoeugenol	783	0.384376
	A11	11-​Keto-​beta-​boswellic acid	2441	1.19829
	B2	PCL 016	2597	1.27487
	B3	Tazobactam	488	0.23956
	B4	Phosphoramidon (Disodium)	516	0.253306
	B5	5-Acetylsalicylic acid	405	0.198815
	B6	L-Fucitol	451	0.221397
	B7	Methylmalonic acid	1778	0.872824
	B8	Guanosine	2155	1.05789
	B9	Indole-3-carboxaldehyde	635	0.311723
	B10	16-​Dehydroprogesterone	553	0.271469
	B11	Coniferaldehyde	774	0.379958
	C2	Neopterin	4209	2.06621
	C3	Nortropine	4108	2.01663
	C4	N-(5-Aminopentyl)acetamide	3371	1.65483
	C5	Apigenin	1151	0.565028
	C6	Arctigenin	451	0.221397
	C7	Chenodeoxycholic Acid	1446	0.709845
	C8	Echinatin	1621	0.795753
	C9	Rhodionin	608	0.298469
	C10	Anisomycin	525	0.257724
	C11	Tylosin	378	0.185561
	D2	Ascomycin	1133	0.556192
	D3	Atractylenolide II	2192	1.07606
	D4	4(3H)-Quinazolinone	479	0.235142
	D5	Jaceosidin	424	0.208143
	D6	Butein	2321	1.13938
	D7	3-Indoleacetic acid	4983	2.44617
	D8	Troxerutin	847	0.415794
	D9	Osthole	645	0.316632
	D10	Trichostatin A	1105	0.542447
	D11	Lappaconitine (hydrobromide)	9321	4.5757
	E2	Isoalantolactone	2266	1.11238
	E3	Astragaloside II	912	0.447703
	E4	Sipeimine	553	0.271469
	E5	β-Nicotinamide mononucleotide	497	0.243978
	E6	trans-Aconitic acid	1391	0.682845
	E7	3,4-Dimethoxyphenylacetic acid	1299	0.637682
	E8	N-Isovaleroylglycine	774	0.379958
	E9	2-(2-Methylbenzamido)acetic acid	718	0.352468
	E10	3-Chloro-L-tyrosine	1603	0.786916
	E11	Octanedioic acid	792	0.388795
	F2	3,4,5-Trimethoxybenzoic acid	875	0.429539
	F3	D-(-)-Mandelic acid	939	0.460957
	F4	2-Hydroxy-3-methylbutanoic acid	1013	0.497284
	F5	3-Hydroxypicolinic acid	3610	1.77216
	F6	10-Hydroxydecanoic acid	4412	2.16586
	F7	N-Acetylglycine	718	0.352468
	F8	3-Methylglutaric acid	1299	0.637682
	F9	Nepsilon-Acetyl-L-lysine	949	0.465866
	F10	2-Hydroxy-4-methoxybenzoic acid	949	0.465866
	F11	N-Methylhydantoin	700	0.343632
	G2	Sudan III	1363	0.6691
	G3	Royal Jelly acid	875	0.429539
	G4	Sesamol	5489	2.69456
	G5	Stachydrine hydrochloride	921	0.452121
	G6	D(+)-Raffinose (pentahydrate)	543	0.26656
	G7	Veratric acid	3592	1.76332
	G8	3,4-Dihydroxybenzeneacetic acid	414	0.203234
	G9	2,2':5',2''-Terthiophene	1575	0.773171
	G10	3-Amino-4-methylpentanoic acid	2487	1.22087
	G11	Danshensu (sodium salt)	1833	0.899824
	H2	(-)-Corey lactone diol	2505	1.22971
	H3	Saikosaponin D	1934	0.949405
	H4	Astragaloside I	1409	0.691681
	H5	7-Hydroxy-4H-chromen-4-one	1059	0.519865
	H6	Undecanedioic acid	912	0.447703
	H7	Resibufogenin	4541	2.22919
	H8	Ac-Arg-OH	1428	0.701008
	H9	meso-Erythritol	1400	0.687263
	H10	trans-trans-Muconic acid	599	0.29405
	H11	Nicotinuric acid	847	0.415794
	Bortezomib		8752	4.29638

## Sheet: HYCPK11033
n° plate	Row/line	Molecule	cps	Rel cps
	Mock		2037.07	1
Plate HYCPK11033	A2	Salsolidine	2441	1.19829
	A3	trans-Zeatin	378	0.185561
	A4	Carbadox	1603	0.786916
	A5	Ureidopropionic acid	5259	2.58165
	A6	Evodiamine	1004	0.492866
	A7	Isovitexin	2238	1.09864
	A8	2,3-Dimethoxybenzaldehyde	682	0.334795
	A9	Curdione	1787	0.877242
	A10	α-Cyclodextrin	608	0.298469
	A11	p-Hydroxycinnamic acid	1566	0.768753
	B2	Ginsenoside Rc	1133	0.556192
	B3	Morusin	1400	0.687263
	B4	(+)-Sparteine	939	0.460957
	B5	Forskolin	4863	2.38726
	B6	Plumbagin	10877	5.33954
	B7	Wogonin	1216	0.596937
	B8	Thiostrepton	691	0.339213
	B9	Rotenone	1133	0.556192
	B10	Salidroside	4808	2.36026
	B11	Glycodeoxycholic acid (monohydrate)	617	0.302887
	C2	5-Hydroxymethylfurfural	1234	0.605773
	C3	p-Coumaric acid	718	0.352468
	C4	Methyl protodioscin	1151	0.565028
	C5	6-Biopterin	10757	5.28064
	C6	6,2'-Dihydroxyflavone	553	0.271469
	C7	11beta-Hydroxyprogesterone	5802	2.84821
	C8	Forchlorfenuron	221	0.108489
	C9	3'-Methoxyflavonol	405	0.198815
	C10	Glycochenodeoxycholic acid	746	0.366213
	C11	Tryptamine	2284	1.12122
	D2	Ferulic acid methyl ester	838	0.411376
	D3	Acevaltrate	5673	2.78489
	D4	5-Methoxyflavone	525	0.257724
	D5	Hederagenin	3463	1.69999
	D6	Cryptochlorogenic acid	534	0.262142
	D7	Corosolic acid	930	0.456539
	D8	Isorhynchophylline	3380	1.65925
	D9	Anacardic Acid	2072	1.01715
	D10	Hypaconitine	1354	0.664682
	D11	Salicin	1649	0.809498
	E2	delta-Valerobetaine	967	0.474702
	E3	Daurisoline	2026	0.994568
	E4	Ethyl gallate	1667	0.818334
	E5	Shikimic acid	470	0.230724
	E6	Pepstatin (Trifluoroacetate)	313	0.153652
	E7	Benzoylhypaconine	378	0.185561
	E8	Linoleic acid	764	0.375049
	E9	Primaquine (Diphosphate)	912	0.447703
	E10	Hydroxytyrosol	2266	1.11238
	E11	Luteolin	2081	1.02157
	F2	Vindoline	3684	1.80848
	F3	Ginsenoside Rb3	387	0.189979
	F4	p-Anisic acid	3214	1.57776
	F5	Pregnenolone monosulfate	1151	0.565028
	F6	Glucosamine (hydrochloride)	3233	1.58709
	F7	2-Phenylethanol	516	0.253306
	F8	Valinomycin	921	0.452121
	F9	Rhamnose	700	0.343632
	F10	Octanoic acid	2330	1.1438
	F11	Pantethine	1520	0.746171
	G2	Ipriflavone	663	0.325468
	G3	Methylcobalamin	1078	0.529193
	G4	L-Lysine hydrochloride	2247	1.10306
	G5	Polygalasaponin F	1105	0.542447
	G6	Astramembrangenin	838	0.411376
	G7	L-Quebrachitol	2220	1.0898
	G8	4-Methylbiphenyl	1068	0.524284
	G9	Galanthamine (hydrobromide)	995	0.488448
	G10	Dimethyl fumarate	783	0.384376
	G11	Nalidixic acid	3758	1.84481
	H2	Gossypol	378	0.185561
	H3	Urolithin C	2809	1.37894
	H4	2,2-Dimethylsuccinic acid	2091	1.02648
	H5	Geniposidic acid	921	0.452121
	H6	Pentagalloylglucose	1741	0.854661
	H7	2,6-Dihydroxyacetophenone	1068	0.524284
	H8	Ethynyl Estradiol	1556	0.763844
	H9	Sulfabenzamide	5112	2.50949
	H10	Furazolidone	1566	0.768753
	H11	N-Acetyl-D-glucosamine	893	0.438376
	Bortezomib		8752	4.29638

## Sheet: HYCPK11034
n° plate	Row/line	Molecule	cps	Rel cps
Plate HYCPK11034	Mock		2037.07	1
	A2	Veratramine	1409	0.691681
	A3	Neoandrographolide	2293	1.12564
	A4	Corynoxeine	1474	0.72359
	A5	Handelin	3656	1.79474
	A6	NSC 16590	1335	0.655355
	A7	Guaifenesin	396	0.194397
	A8	L-Proline	4531	2.22428
	A9	Paeonol	645	0.316632
	A10	3,3'-Diindolylmethane	2045	1.0039
	A11	Cephalotaxlen	1428	0.701008
	B2	Quinine (hydrochloride dihydrate)	737	0.361795
	B3	Ethylvanillin acetate	2100	1.03089
	B4	D-Glucose 6-phosphate	2303	1.13055
	B5	D-Cycloserine	2956	1.45111
	B6	Guaiacol	1731	0.849752
	B7	Quercetin (dihydrate)	230	0.112908
	B8	Lornoxicam	1824	0.895406
	B9	Melatonin	1207	0.592519
	B10	Melittoside	792	0.388795
	B11	Acyclovir	1842	0.904242
	C2	Tiglic acid	2671	1.3112
	C3	5-Hydroxymethyluracil	433	0.212561
	C4	Higenamine (hydrochloride)	2680	1.31562
	C5	Parthenolide	4669	2.29202
	C6	2',4'-Dihydroxyacetophenone	654	0.32105
	C7	2,3,4-Trihydroxybenzoic acid	129	0.0633264
	C8	Decanedioic acid	1593	0.782007
	C9	2'-Deoxyadenosine monohydrate	1538	0.755008
	C10	Picroside II	1658	0.813916
	C11	Tryptanthrin	691	0.339213
	D2	Ursodiol	691	0.339213
	D3	Quinine	2238	1.09864
	D4	Colistin (sulfate)	1188	0.583192
	D5	Naringenin	2533	1.24346
	D6	Isomalt	1501	0.736844
	D7	Hydrocortisone acetate	884	0.433958
	D8	Quercetin	304	0.149234
	D9	Cyclo(Ala-Gly)	589	0.289141
	D10	Lobetyolin	488	0.23956
	D11	Inosine	764	0.375049
	E2	Norgestrel	433	0.212561
	E3	D-(+)-Trehalose dihydrate	442	0.216979
	E4	Linalool	1529	0.75059
	E5	Micheliolide	645	0.316632
	E6	Pyridoxal phosphate	654	0.32105
	E7	Daptomycin	129	0.0633264
	E8	Lactose	461	0.226306
	E9	Oxyresveratrol	461	0.226306
	E10	Ornidazole	543	0.26656
	E11	2-Phospho-L-ascorbic acid (trisodium)	1741	0.854661
	F2	β-Alanine	332	0.16298
	F3	5'-Methylthioadenosine	1032	0.506611
	F4	Propyl gallate	967	0.474702
	F5	D-Fructose	1446	0.709845
	F6	Silibinin	368	0.180652
	F7	Benzyl acetate	120	0.0589083
	F8	Tigecycline	1179	0.578774
	F9	Neohesperidin dihydrochalcone	479	0.235142
	F10	Crocetin	322	0.158071
	F11	γ-Glu-Phe (TFA)	810	0.397631
	G2	Bruceantin	1722	0.845334
	G3	Catharanthine	3316	1.62783
	G4	7-Methylxanthine	1639	0.804589
	G5	2-(2-Phenylacetamido)acetic acid	1759	0.863497
	G6	Bevirimat	442	0.216979
	G7	3,4-Dihydroxymandelic acid	157	0.0770717
	G8	Chelidonine	654	0.32105
	G9	Xanthatin	4246	2.08437
	G10	2'-Aminoacetophenone	672	0.329886
	G11	Tetrahydrobiopterin	4172	2.04804
	H2	Maltotriose	2846	1.39711
	H3	Gracillin	792	0.388795
	H4	Adenosine 5'-monophosphate monohydrate	175	0.0859079
	H5	Voglibose	433	0.212561
	H6	L-Kynurenine	1943	0.953823
	H7	Turanose	138	0.0677445
	H8	Monoammonium glycyrrhizinate hydrate	1345	0.660264
	H9	Forsythiaside A	580	0.284723
	H10	Phenoxyacetic acid	1170	0.574356
	H11	4-Hydroxycoumarin	838	0.411376
	Bortezomib		8752	4.29638

## Sheet: HYCPK11035
n° plate	Row/line	Molecule	cps	Rel cps
Plate HYCPK11035	Mock		2037.07	1
	A2	β-Hydroxyisovalerylshikonin	3205	1.57334
	A3	Afzelin	2017	0.99015
	A4	10-Undecenoic acid (zinc salt)	2183	1.07164
	A5	Lanatoside C	1529	0.75059
	A6	Efavirenz	534	0.262142
	A7	Neoline	1934	0.949405
	A8	Pyrrole-2-carboxylic acid	3214	1.57776
	A9	Mulberrin	2542	1.24787
	A10	Herbacetin	700	0.343632
	A11	2-(4-Methoxyphenyl)acetic acid	4255	2.08879
	B2	Fimasartan	1160	0.569447
	B3	Ginkgetin	4384	2.15212
	B4	Dimethylcurcumin	1446	0.709845
	B5	7-Ketolithocholic acid	3822	1.87623
	B6	Diacerein	1492	0.732426
	B7	20(R)-Ginsenoside Rh2	2146	1.05348
	B8	3-Indoleacetonitrile	2238	1.09864
	B9	Triacetylresveratrol	1299	0.637682
	B10	Cortisone	497	0.243978
	B11	Asymmetric dimethylarginine	1271	0.623937
	C2	Deoxyshikonin	921	0.452121
	C3	Aconine	7285	3.57622
	C4	5-Methyluridine	2514	1.23413
	C5	5,6-Dimethyl-1H-benzo[d]imidazole	866	0.425121
	C6	(±)-Naringenin	1032	0.506611
	C7	5-Methyltetrahydrofolic acid	6290	3.08778
	C8	Mequinol	1953	0.958732
	C9	Polyphyllin VI	1906	0.93566
	C10	D-​(+)​-​Phenyllactic acid	442	0.216979
	C11	Pentadecanoic acid	1759	0.863497
	D2	Isosilybin	4384	2.15212
	D3	Iberin	1096	0.538029
	D4	25-Hydroxycholesterol	4025	1.97588
	D5	3-Hydroxyhippuric acid	414	0.203234
	D6	2-Furoic acid	2091	1.02648
	D7	8-Hydroxy-2'-deoxyguanosine	1326	0.650936
	D8	NADH (disodium salt)	3205	1.57334
	D9	Carnosic acid	617	0.302887
	D10	2-Methylsuccinic acid	1409	0.691681
	D11	Cinnamic acid	3224	1.58267
	E2	D-Panthenol	2339	1.14822
	E3	Tetramethylpyrazine	1078	0.529193
	E4	L-(+)-Arabinose	1814	0.890497
	E5	trans-Zeatinriboside	755	0.370631
	E6	5'-Deoxyadenosine	1547	0.759426
	E7	3-Methyluridine	525	0.257724
	E8	1-Methylinosine	1741	0.854661
	E9	3-Methyl-2-oxovaleric acid	5213	2.55907
	E10	Liquiritin	884	0.433958
	E11	DL-3-Phenyllactic acid	424	0.208143
	F2	Bergenin	424	0.208143
	F3	Procyanidin B2	2358	1.15755
	F4	3-Hydroxybutyric acid	2533	1.24346
	F5	Pyrogallol	801	0.393213
	F6	Bruceine A	580	0.284723
	F7	Dibutyl phthalate	451	0.221397
	F8	Palmitic acid	774	0.379958
	F9	L-Histidine	3187	1.56451
	F10	Ethyl ferulate	654	0.32105
	F11	Rotundine	3389	1.66367
	G2	Azomycin	2229	1.09422
	G3	7,8-Dihydro-L-biopterin	1667	0.818334
	G4	Cilastatin	4504	2.21102
	G5	Zearalenone	792	0.388795
	G6	Epiberberine (chloride)	774	0.379958
	G7	Decursin	2081	1.02157
	G8	Acetosyringone	1289	0.632773
	G9	Decanoic acid	4973	2.44126
	G10	Phthalic acid mono-2-ethylhexyl ester	645	0.316632
	G11	Pristinamycin IA	1676	0.822752
	H2	Ajmaline	8492	4.16874
	H3	14-Deoxy-11,12-didehydroandrographolide	755	0.370631
	H4	Adenosine 5'-diphosphate	7285	3.57622
	H5	3,4'-Dihydroxyflavone	838	0.411376
	H6	Serotonin hydrochloride	746	0.366213
	H7	3,4-Dimethoxycinnamic acid	921	0.452121
	H8	Casticin	930	0.456539
	H9	Pulsatilla saponin D	709	0.34805
	H10	Chelidamic acid	4200	2.06179
	H11	Robenidine hydrochloride	11807	5.79608
	Bortezomib		8752	4.29638

## Sheet: HYCPK11036
n° plate	Row/line	Molecule	cps	Rel cps
Plate HYCPK11036	Mock		2037.07	1
	A2	Lipoamide	2929	1.43785
	A3	N-Acetylhistamine	5425	2.66314
	A4	L-Thyroxine	1741	0.854661
	A5	L-Praziquanamine	4872	2.39168
	A6	Rutaecarpine	1243	0.610191
	A7	(-)-(S)-Equol	2210	1.08489
	A8	Phillygenin	516	0.253306
	A9	Hederacoside C	3721	1.82665
	A10	1-Naphthaleneacetic acid	2054	1.00831
	A11	Nicotinamide N-oxide	746	0.366213
	B2	Danshensu	9532	4.67928
	B3	Shogaol	1833	0.899824
	B4	3-Methoxytyramine	1032	0.506611
	B5	Staurosporine	14045	6.89472
	B6	G-418 (disulfate)	4633	2.27435
	B7	Rhein	921	0.452121
	B8	Gigantol	829	0.406958
	B9	(9Z,​11E)​-​Prodlure	718	0.352468
	B10	Hispidulin	1759	0.863497
	B11	Isoorientin	414	0.203234
	C2	Atractyloside A	1225	0.601355
	C3	Dihydroisotanshinone I	1787	0.877242
	C4	Calycosin	976	0.479121
	C5	Gamithromycin	958	0.470284
	C6	Xanthotoxol	2772	1.36078
	C7	Combretastatin A4	295	0.144816
	C8	Miquelianin	4108	2.01663
	C9	Ibotenic acid	8409	4.128
	C10	Brevianamide F	470	0.230724
	C11	Asiaticoside	4200	2.06179
	D2	Oridonin	2818	1.38336
	D3	Digoxigenin	405	0.198815
	D4	Anethole	2349	1.15313
	D5	8-Azaguanine	2063	1.01273
	D6	1,3-Dicaffeoylquinic acid	1658	0.813916
	D7	Dihydrotanshinone I	442	0.216979
	D8	Homoplantaginin	1566	0.768753
	D9	Loureirin B	1151	0.565028
	D10	Oligomycin A	4927	2.41868
	D11	Lathyrol	350	0.171816
	E2	Calycosin-7-O-β-D-glucoside	1621	0.795753
	E3	Stachydrine	1133	0.556192
	E4	MRE-269	3270	1.60525
	E5	Pristimerin	3629	1.78148
	E6	Cytosporone B	1096	0.538029
	E7	Diethyl phosphate	1050	0.515447
	E8	Echinocystic acid	810	0.397631
	E9	Amygdalin	589	0.289141
	E10	Anabasine	1142	0.56061
	E11	Indole-3-butyric acid	5812	2.85312
	F2	Imidazole	3896	1.91256
	F3	Coixol	1547	0.759426
	F4	Prohydrojasmon (racemate)	387	0.189979
	F5	Hippuric acid	341	0.167398
	F6	Astragaloside IV	792	0.388795
	F7	(3-Carboxypropyl)trimethylammonium chloride	1142	0.56061
	F8	3-Aminopropionitrile fumarate (2:1)	3279	1.60967
	F9	Elaidic acid	461	0.226306
	F10	Caffeic acid phenethyl ester	2431	1.19338
	F11	Castanospermine	2422	1.18897
	G2	(E)-Cardamonin	2956	1.45111
	G3	7beta-Hydroxylathyrol	2588	1.27046
	G4	Pulchinenoside C	1225	0.601355
	G5	Herniarin	3095	1.51934
	G6	6-(γ,γ-Dimethylallylamino)purine	516	0.253306
	G7	Tectorigenin	2422	1.18897
	G8	Ursonic acid	801	0.393213
	G9	γ-Oryzanol	2496	1.22529
	G10	Raspberry ketone	2063	1.01273
	G11	3-Nitropropanoic acid	654	0.32105
	H2	Astragalin	1170	0.574356
	H3	Sophoricoside	1520	0.746171
	H4	Bornyl acetate	3187	1.56451
	H5	Nobiletin	1510	0.741262
	H6	Astilbin	2846	1.39711
	H7	Dehydrocorydaline (chloride)	1888	0.926823
	H8	Neobavaisoflavone	939	0.460957
	H9	Reynoutrin	1317	0.646518
	H10	p-Synephrine	1538	0.755008
	H11	Atropine	985	0.483539
	Bortezomib		8752	4.29638

## Sheet: HYCPK11037
n° plate	Row/line	Molecule	cps	Rel cps
Plate HYCPK11037	Mock		2037.07	1
	A2	Notoginsenoside R1	1308	0.6421
	A3	Ginkgolide B	589	0.289141
	A4	Glycitein	525	0.257724
	A5	Epothilone A	6327	3.10594
	A6	Imperatorin	2404	1.18013
	A7	N-Benzoyl-(2R,3S)-3-phenylisoserine	1501	0.736844
	A8	Mulberroside A	3389	1.66367
	A9	Leonurine (hydrochloride)	1768	0.867915
	A10	Milbemycin oxime	5038	2.47317
	A11	4-Aminohippuric acid	4568	2.24244
	B2	Aloin	1464	0.718681
	B3	Dibenzoyl Thiamine	1004	0.492866
	B4	Secoisolariciresinol diglucoside	2809	1.37894
	B5	Erythorbic acid	2404	1.18013
	B6	Quercetagetin	838	0.411376
	B7	Bisphenol A	599	0.29405
	B8	Quinoline-2-carboxylic acid	1980	0.971986
	B9	p-Toluic acid	691	0.339213
	B10	Benzoic acid	1317	0.646518
	B11	Etoposide	2118	1.03973
	C2	NSC 25955	6843	3.35924
	C3	Ruxolitinib (phosphate)	6871	3.37299
	C4	Caftaric acid	2542	1.24787
	C5	D-Glucuronic acid	1216	0.596937
	C6	Sesamin	755	0.370631
	C7	DL-Norvaline	2459	1.20713
	C8	Gallein	516	0.253306
	C9	Choline (bitartrate)	396	0.194397
	C10	Ionomycin (calcium)	1695	0.832079
	C11	3b-Hydroxy-5-cholenoic acid	2597	1.27487
	D2	Cinoxacin	414	0.203234
	D3	Ginsenoside Rb2	1188	0.583192
	D4	L-Homoserine	2800	1.37453
	D5	L-Theanine	553	0.271469
	D6	5a-Pregnane-3,20-dione	3067	1.5056
	D7	Angoroside C	1768	0.867915
	D8	Glycyrrhizic acid	1197	0.58761
	D9	Dapsone	2164	1.06231
	D10	Sucrose	700	0.343632
	D11	N-Acetyl-L-leucine	995	0.488448
	E2	Methyl gallate	2818	1.38336
	E3	(R,R)-(+)-Hydrobenzoin	2827	1.38778
	E4	1-Kestose	4338	2.12953
	E5	Resveratrol	6336	3.11036
	E6	Lithocholic acid	1520	0.746171
	E7	4-Deoxypyridoxine 5'-phosphate	1842	0.904242
	E8	Nanofin	5692	2.79422
	E9	Hemin	930	0.456539
	E10	Imazalil	1087	0.533611
	E11	6-Methylflavone	1999	0.981314
	F2	Acefylline	1906	0.93566
	F3	(±)-Equol	1824	0.895406
	F4	Harmine	875	0.429539
	F5	Emodin	2809	1.37894
	F6	Homovanillic acid	2947	1.44669
	F7	Furaltadone (hydrochloride)	626	0.307305
	F8	Mangiferin	2966	1.45602
	F9	Loganin	921	0.452121
	F10	Deoxyarbutin	1004	0.492866
	F11	Isoquercitrin	451	0.221397
	G2	Isosteviol	2735	1.34262
	G3	Madecassoside	2081	1.02157
	G4	Pleuromutilin	1345	0.660264
	G5	Cinchonine	1078	0.529193
	G6	10-Deacetylbaccatin III	764	0.375049
	G7	Hygromycin B	995	0.488448
	G8	Kinetin	2735	1.34262
	G9	Quillaic acid	1078	0.529193
	G10	Ginsenoside Rg2	2054	1.00831
	G11	Gambogic Acid	3131	1.53701
	H2	Taxifolin	1151	0.565028
	H3	(20S)-Protopanaxadiol	4347	2.13395
	H4	Brassinolide	2487	1.22087
	H5	SDMA	3610	1.77216
	H6	Apigenin 7-glucoside	1280	0.628355
	H7	O-Phospho-L-serine	2735	1.34262
	H8	O-Acetylserine	8050	3.95176		ù
	H9	Eupatilin	746	0.366213
	H10	Bisdemethoxycurcumin	589	0.289141
	H11	Phlorizin	3159	1.55076
	Bortezomib		8752	4.29638

[truncated: 20 more sheets: HYCPK11038, HYCPK11039, HYCPK11040, HYCPK11041, HYCPK11042, HYCPK11043, HYCPK11044, HYCPK11045, HYCPK11046, HYCPK11047, HYCPK11048, HYCPK11049, HYCPK11050, HYCPK11051, HYCPK11052, HYCPK11053, HYCPK11054, HYCPK11055, HYCPK11056-57-58, HYCPK11059-60]
