# Supplementary material for: Chemical priming of hypoxia responses via PLANT CYSTEINE OXIDASE inhibition improves flooding tolerance
Source: Plant Physiol. 2026 Jul 14;201(3):kiag505. doi: 10.1093/plphys/kiag505 (PMC13418359; doi:10.1093/plphys/kiag505)
Supplement: kiag505_Supplementary_Data [file kiag505_supplementary_data.zip › Table S3.xlsx]

## Sheet: summary
List of potential chemical inducers found from the initial high-throughput chemical genetic screen (molecules known to have a detrimental effect on plant growth are indicated in yellow).
n° plate	Row/line	Molecule	cps	Description	Reference
HYCPK11029	C7	Pefloxacin (mesylate)	8353
HYCPK11032	D11	Lappaconitine (hydrobromide)	9321
HYCPK11033	B6	Plumbagin	10877	Herbicide	doi: 10.1016/J.SCIENTA.2009.03.028
HYCPK11033	C5	6-Biopterin	10757
HYCPK11035	H2	Ajmaline	8492
HYCPK11035	H11	Robenidine hydrochloride	11807
HYCPK11036	B2	Danshensu	9532
HYCPK11036	B5	Staurosporine	14045
HYCPK11036	C9	Ibotenic acid	8409
HYCPK11037	H8	O-Acetylserine	8050
HYCPK11039	C2	Ganoderic acid A	9910
HYCPK11040	H4	Nitisinone	8077	Nitisinone is a 4-hydroxyphenylpyruvate dioxygenase (HPPD) inhibitor	doi: 10.1002/anie.201302365
HYCPK11040	H9	Chlorquinaldol	8878
HYCPK11041	G5	Chebulagic acid	9772
HYCPK11042	F2	2-Oxosuccinic acid	13612
HYCPK11042	H5	4-Methylcatechol	33313	Phytotoxin	doi: 10.1016/j.envres.2025.122168
HYCPK11044	B4	Patulin	45101	Fungal mycotoxin	doi: 10.1007/BF00011036
HYCPK11044	F11	Fucoxanthin	9210
HYCPK11045	A8	Aristolochic acid A	8971	Highly genotoxic acids from Aristolochia spp	doi: 10.13128/caryologia-880
HYCPK11045	D4	Euphorbia Factor L2	8317	Apoptosis inducer	doi: 10.1016/j.apsb.2016.06.008
HYCPK11045	F2	Aristolochic acid B	12995	Highly genotoxic acids from Aristolochia spp	doi: 10.13128/caryologia-880
HYCPK11045	F10	Withaferin A	8234
HYCPK11046	B6	Methyl mycophenolate	12645
HYCPK11046	B10	Dehydroandrographolide succinate	10785
HYCPK11046	D3	Spinosin	8335
HYCPK11046	E2	Sphingomyelin	11080
HYCPK11047	A4	Thiamine (hydrochloride)	11734
HYCPK11047	B6	Scopolin	9947		doi: 10.1007/BF00987866
HYCPK11047	H4	Methyl cholate	13972
HYCPK11047	H7	Niacin	8169
HYCPK11048	B2	D-(-)-Lactic acid	8657
HYCPK11048	B8	Deoxycytidine triphosphate	11844
HYCPK11048	B10	Doxycycline (hyclate)	8409
HYCPK11048	E7	2-Phenylpropionic acid	8961
HYCPK11048	G8	Oxalic acid dihydrate	10941	Phytotoxin	doi: 10.2307/3793350
HYCPK11048	H3	Ethyl 3-coumarincarboxylate	8142
HYCPK11049	C10	Verbascoside	13364		doi: 10.3390/agronomy12061378
HYCPK11049	H9	Palmatine (chloride)	11862
HYCPK11050	A8	Sulforaphane	9624	Herbicide	doi: 10.1007/BF00979663
HYCPK11050	B11	Bronopol	8575
HYCPK11050	F7	Cardamonin	8050
HYCPK11050	G4	Chlorindione	10269
HYCPK11050	G6	Gefitinib	10776
HYCPK11051	B6	Coenzyme A	9993
HYCPK11051	D3	Ferulic acid (sodium)	8022	Phenolic allelochemical	doi: 10.1007/BF01411415
HYCPK11052	A7	Pirmenol (hydrochloride)	8446
HYCPK11052	C7	Ecliptasaponin A	34169
HYCPK11052	D8	Scabertopin	9486
HYCPK11053	F8	Oleandrin	12102
HYCPK11053	F10	L-5-Hydroxytryptophan	8188
HYCPK11053	F11	Rubitecan	10490
HYCPK11053	G5	Lipoic acid	11775
HYCPK11053	H2	2'-Deoxyadenosine	8188
HYCPK11054	A3	Pennogenin 3-O-beta-chacotrioside	8178
HYCPK11054	H2	Adenine (hemisulfate)	9348
HYCPK11054	H9	3-Methylbutanoic acid	10619
HYCPK11055	C10	Maleimide	37420
HYCPK11055	D4	L-Homocystine	10002
HYCPK11056-57-58	G3	Phytic acid (dodecasodium salt hydrate)	14883
HYCPK11059-60	C9	1-Naphthol	11936

## Sheet: selected molecules
Table S3. List of potential chemical inducers found from the initial the high-throughput chemical genetic screen and selected for validation.
n° plate	Row/line	Molecule
HYCPK11029	C7	Pefloxacin (mesylate)
HYCPK11032	D11	Lappaconitine (hydrobromide)
HYCPK11033	C5	6-Biopterin
HYCPK11035	H2	Ajmaline
HYCPK11035	H11	Robenidine hydrochloride
HYCPK11036	B2	Danshensu
HYCPK11036	B5	Staurosporine
HYCPK11036	C9	Ibotenic acid
HYCPK11037	H8	O-Acetylserine
HYCPK11039	C2	Ganoderic acid A
HYCPK11040	H9	Chlorquinaldol
HYCPK11041	G5	Chebulagic acid
HYCPK11042	F2	2-Oxosuccinic acid
HYCPK11044	F11	Fucoxanthin
HYCPK11046	B6	Methyl mycophenolate
HYCPK11046	B10	Dehydroandrographolide succinate
HYCPK11046	D3	Spinosin
HYCPK11046	E2	Sphingomyelin
HYCPK11047	A4	Thiamine (hydrochloride)
HYCPK11047	H4	Methyl cholate
HYCPK11047	H7	Niacin
HYCPK11048	B2	D-(-)-Lactic acid
HYCPK11048	B8	Deoxycytidine triphosphate
HYCPK11048	B10	Doxycycline (hyclate)
HYCPK11048	E7	2-Phenylpropionic acid
HYCPK11048	H3	Ethyl 3-coumarincarboxylate
HYCPK11049	H9	Palmatine (chloride)
HYCPK11050	F7	Cardamonin
HYCPK11050	G4	Chlorindione
HYCPK11050	G6	Gefitinib
HYCPK11051	B6	Coenzyme A
HYCPK11052	A7	Pirmenol (hydrochloride)
HYCPK11052	C7	Ecliptasaponin A
HYCPK11052	D8	Scabertopin
HYCPK11053	F10	L-5-Hydroxytryptophan
HYCPK11053	F11	Rubitecan
HYCPK11053	G5	Lipoic acid
HYCPK11053	H2	2'-Deoxyadenosine
HYCPK11054	A3	Pennogenin 3-O-beta-chacotrioside
HYCPK11054	H2	Adenine (hemisulfate)
HYCPK11054	H9	3-Methylbutanoic acid
HYCPK11055	C10	Maleimide
HYCPK11055	D4	L-Homocystine
HYCPK11056-57-58	G3	Phytic acid (dodecasodium salt hydrate)
HYCPK11050	B11	Bronopol
HYCPK11059-60	C9	1-Naphthol
HYCPK11045	F10	Withaferin A
HYCPK11053	F8	Oleandrin
