# Supplementary material for: Chemical priming of hypoxia responses via PLANT CYSTEINE OXIDASE inhibition improves flooding tolerance
Source: Plant Physiol. 2026 Jul 14;201(3):kiag505. doi: 10.1093/plphys/kiag505 (PMC13418359; doi:10.1093/plphys/kiag505)
Supplement: kiag505_Supplementary_Data [file kiag505_supplementary_data.zip › Table S4.xlsx]

## Sheet: Sheet1
Table S4. List of qPCR primers used in this study for gene expression analyses
Primer name	Fw	Rv
UBQ10	GGCCTTGTATAATCCCTGATGAATAAG	AAAGAGATAACAGGAACGGAAACATAGT
ADH	TATTCGATGCAAAGCTGCTGTG	CGAACTTCGTGTTTCTGCGGT
PDC1	CACAGAATCTTCAATGCTTCTTACC	CCATGATAAAGCGTACATGGAA
PCO1	ATTGGGTGGTTGATGCTCCAATG	ATGCATGTTCCCGCCATCTTC
PGB1	TTTGAGGTGGCCAAGTATGCA	TGATCATAAGCCTGACCCCAA
HRE2	GAAGCGTAAACCCGTCTCAGTG	TTTGCTCGGGTCACGAATCT
LBD41	TGAAGCGCAAGCTAACGCA	ATCCCAGGACGAAGGTGATTG
WIP4	ATGGACAGTGGCAGTGAGCATC	GTTCCACCGACAAAGACCTAGTTG
HUP7	TTGGCAACCCGCTTCTTTCTTACC	TTTCCCTCAGCTCACGAACCTG
bHLH38	TCAACGGTTTCTGCCACTAG	ACATCCACAAGAACAAACCCA
bHLH39	TGTTTCTGTTTCGTCGGAGG	TAATTTTCCTGCGACGGTCA
GH3.3	GGTCGGGAAAGAGTACGAGC	CTTCCTCCGCACAAACTTGA
List of primers for molecular cloning
Primer name	Fw	Rv
C-Tag_nLUC	AACAGGTCTCATCAGGTATGGTTTTCACCCTT	AACAGGTCTCAGCAGTTAAGCCAAAATTCTCT
pbHLH38	AACAGGTCTCAACCTGGTCTTGTTTCTTTATAG	AACAGGTCTCATGTTTTTGCTTAATCAAGGACAAGG
bHLH38p_M	CAACCTATGCCCTATACCGACCTAAATATTTCTCT	AGAGAAATATTTAGGTCGGTATAGGGCATAGGTTG
